# Supplementary material for: Essential role of lattice oxygen in hydrogen sensing reaction
Source: Nat Commun. 2024 Apr 8;15:2998. doi: 10.1038/s41467-024-47078-x (PMC11001979; doi:10.1038/s41467-024-47078-x)
Supplement: Supplementary file 4 — Source Data [file 41467_2024_47078_MOESM4_ESM.xlsx]

## Sheet: Figure 1a
Figure 1a		2-theta	SnO2	Sn0.8Ge0.2O2	Normalized-SnO2	Normalized-Sn0.8Ge0.2O2		Standard card	2-theta	I(f)
		10	182	144	0.13176	0.27826			26.611	100
		10.0174	160	161	0.115	0.31522			33.893	75
		10.0348	177	186	0.12795	0.36957			37.949	21
		10.0521	162	155	0.11653	0.30217			38.968	4
		10.0695	175	168	0.12643	0.33043			42.634	1
		10.0869	175	159	0.12643	0.31087			51.78	57
		10.1043	192	153	0.13938	0.29783			54.757	14
		10.1216	175	156	0.12643	0.30435			57.818	6
		10.139	146	165	0.10434	0.32391			61.87	11
		10.1564	175	171	0.12643	0.33696			62.59	1
		10.1738	174	156	0.12567	0.30435			64.717	12
		10.1911	185	177	0.13404	0.35			65.937	14
		10.2085	166	187	0.11957	0.37174			69.229	1
		10.2259	159	144	0.11424	0.27826			71.276	6
		10.2433	192	162	0.13938	0.31739			71.771	1
		10.2606	170	161	0.12262	0.31522			74.45	1
		10.278	157	183	0.11272	0.36304			78.711	9
		10.2954	168	169	0.1211	0.33261
		10.3128	176	178	0.12719	0.35217
		10.3301	168	160	0.1211	0.31304
		10.3475	163	170	0.11729	0.33478
		10.3649	161	161	0.11577	0.31522
		10.3823	154	173	0.11043	0.3413
		10.3996	148	171	0.10586	0.33696
		10.417	157	151	0.11272	0.29348
		10.4344	166	145	0.11957	0.28043
		10.4518	161	143	0.11577	0.27609
		10.4691	178	163	0.12871	0.31957
		10.4865	186	171	0.13481	0.33696
		10.5039	155	148	0.1112	0.28696
		10.5213	161	155	0.11577	0.30217
		10.5386	160	151	0.115	0.29348
		10.556	176	163	0.12719	0.31957
		10.5734	160	162	0.115	0.31739
		10.5908	163	162	0.11729	0.31739
		10.6081	152	163	0.10891	0.31957
		10.6255	162	151	0.11653	0.29348
		10.6429	187	169	0.13557	0.33261
		10.6603	152	153	0.10891	0.29783
		10.6776	159	156	0.11424	0.30435
		10.695	169	200	0.12186	0.4
		10.7124	179	159	0.12947	0.31087
		10.7298	184	171	0.13328	0.33696
		10.7471	149	157	0.10663	0.30652
		10.7645	185	158	0.13404	0.3087
		10.7819	170	151	0.12262	0.29348
		10.7993	177	185	0.12795	0.36739
		10.8166	159	175	0.11424	0.34565
		10.834	141	153	0.10053	0.29783
		10.8514	159	161	0.11424	0.31522
		10.8688	143	161	0.10206	0.31522
		10.8861	174	184	0.12567	0.36522
		10.9035	178	155	0.12871	0.30217
		10.9209	168	149	0.1211	0.28913
		10.9383	164	161	0.11805	0.31522
		10.9556	179	160	0.12947	0.31304
		10.973	180	157	0.13024	0.30652
		10.9904	146	159	0.10434	0.31087
		11.0078	158	164	0.11348	0.32174
		11.0251	147	169	0.1051	0.33261
		11.0425	165	156	0.11881	0.30435
		11.0599	156	166	0.11196	0.32609
		11.0773	153	160	0.10967	0.31304
		11.0946	169	149	0.12186	0.28913
		11.112	157	154	0.11272	0.3
		11.1294	164	148	0.11805	0.28696
		11.1468	158	152	0.11348	0.29565
		11.1641	163	170	0.11729	0.33478
		11.1815	188	169	0.13633	0.33261
		11.1989	155	141	0.1112	0.27174
		11.2163	169	161	0.12186	0.31522
		11.2336	138	166	0.09825	0.32609
		11.251	163	156	0.11729	0.30435
		11.2684	174	152	0.12567	0.29565
		11.2858	174	135	0.12567	0.2587
		11.3031	154	175	0.11043	0.34565
		11.3205	167	154	0.12034	0.3
		11.3379	166	147	0.11957	0.28478
		11.3553	170	143	0.12262	0.27609
		11.3726	154	164	0.11043	0.32174
		11.39	166	142	0.11957	0.27391
		11.4074	151	150	0.10815	0.2913
		11.4248	157	160	0.11272	0.31304
		11.4421	154	163	0.11043	0.31957
		11.4595	175	166	0.12643	0.32609
		11.4769	157	159	0.11272	0.31087
		11.4943	173	171	0.1249	0.33696
		11.5116	173	153	0.1249	0.29783
		11.529	176	153	0.12719	0.29783
		11.5464	145	163	0.10358	0.31957
		11.5638	173	167	0.1249	0.32826
		11.5811	151	160	0.10815	0.31304
		11.5985	156	155	0.11196	0.30217
		11.6159	177	151	0.12795	0.29348
		11.6333	159	150	0.11424	0.2913
		11.6506	175	162	0.12643	0.31739
		11.668	160	152	0.115	0.29565
		11.6854	158	170	0.11348	0.33478
		11.7028	184	121	0.13328	0.22826
		11.7201	165	166	0.11881	0.32609
		11.7375	135	141	0.09596	0.27174
		11.7549	151	177	0.10815	0.35
		11.7723	170	155	0.12262	0.30217
		11.7896	177	160	0.12795	0.31304
		11.807	191	163	0.13861	0.31957
		11.8244	163	171	0.11729	0.33696
		11.8418	186	166	0.13481	0.32609
		11.8591	159	146	0.11424	0.28261
		11.8765	183	155	0.13252	0.30217
		11.8939	178	164	0.12871	0.32174
		11.9113	157	161	0.11272	0.31522
		11.9286	159	154	0.11424	0.3
		11.946	154	150	0.11043	0.2913
		11.9634	161	173	0.11577	0.3413
		11.9808	155	132	0.1112	0.25217
		11.9981	163	147	0.11729	0.28478
		12.0155	151	169	0.10815	0.33261
		12.0329	172	163	0.12414	0.31957
		12.0503	133	137	0.09444	0.26304
		12.0676	174	143	0.12567	0.27609
		12.085	162	180	0.11653	0.35652
		12.1024	127	145	0.08987	0.28043
		12.1198	168	177	0.1211	0.35
		12.1371	153	138	0.10967	0.26522
		12.1545	123	151	0.08682	0.29348
		12.1719	147	175	0.1051	0.34565
		12.1893	155	146	0.1112	0.28261
		12.2066	164	155	0.11805	0.30217
		12.224	163	170	0.11729	0.33478
		12.2414	160	130	0.115	0.24783
		12.2588	170	175	0.12262	0.34565
		12.2761	143	143	0.10206	0.27609
		12.2935	151	149	0.10815	0.28913
		12.3109	179	139	0.12947	0.26739
		12.3283	178	125	0.12871	0.23696
		12.3456	162	135	0.11653	0.2587
		12.363	157	155	0.11272	0.30217
		12.3804	163	157	0.11729	0.30652
		12.3978	172	158	0.12414	0.3087
		12.4151	179	157	0.12947	0.30652
		12.4325	150	143	0.10739	0.27609
		12.4499	182	147	0.13176	0.28478
		12.4673	160	157	0.115	0.30652
		12.4846	144	156	0.10282	0.30435
		12.502	177	141	0.12795	0.27174
		12.5194	177	160	0.12795	0.31304
		12.5368	147	164	0.1051	0.32174
		12.5541	153	143	0.10967	0.27609
		12.5715	152	150	0.10891	0.2913
		12.5889	140	166	0.09977	0.32609
		12.6063	159	142	0.11424	0.27391
		12.6236	138	135	0.09825	0.2587
		12.641	155	141	0.1112	0.27174
		12.6584	148	127	0.10586	0.2413
		12.6758	142	154	0.10129	0.3
		12.6931	147	166	0.1051	0.32609
		12.7105	149	168	0.10663	0.33043
		12.7279	171	136	0.12338	0.26087
		12.7453	148	128	0.10586	0.24348
		12.7626	144	132	0.10282	0.25217
		12.78	156	151	0.11196	0.29348
		12.7974	165	142	0.11881	0.27391
		12.8148	162	143	0.11653	0.27609
		12.8321	138	156	0.09825	0.30435
		12.8495	163	137	0.11729	0.26304
		12.8669	157	121	0.11272	0.22826
		12.8843	144	132	0.10282	0.25217
		12.9017	170	146	0.12262	0.28261
		12.919	166	116	0.11957	0.21739
		12.9364	133	114	0.09444	0.21304
		12.9538	141	140	0.10053	0.26957
		12.9712	149	111	0.10663	0.20652
		12.9885	139	125	0.09901	0.23696
		13.0059	143	139	0.10206	0.26739
		13.0233	140	136	0.09977	0.26087
		13.0407	135	135	0.09596	0.2587
		13.058	146	143	0.10434	0.27609
		13.0754	150	141	0.10739	0.27174
		13.0928	159	137	0.11424	0.26304
		13.1102	169	175	0.12186	0.34565
		13.1275	131	141	0.09292	0.27174
		13.1449	157	151	0.11272	0.29348
		13.1623	161	139	0.11577	0.26739
		13.1797	122	145	0.08606	0.28043
		13.197	170	142	0.12262	0.27391
		13.2144	131	128	0.09292	0.24348
		13.2318	151	123	0.10815	0.23261
		13.2492	141	142	0.10053	0.27391
		13.2665	146	145	0.10434	0.28043
		13.2839	134	102	0.0952	0.18696
		13.3013	146	126	0.10434	0.23913
		13.3187	152	134	0.10891	0.25652
		13.336	127	148	0.08987	0.28696
		13.3534	145	149	0.10358	0.28913
		13.3708	129	139	0.09139	0.26739
		13.3882	147	131	0.1051	0.25
		13.4055	137	132	0.09749	0.25217
		13.4229	122	124	0.08606	0.23478
		13.4403	126	130	0.08911	0.24783
		13.4577	131	137	0.09292	0.26304
		13.475	130	121	0.09216	0.22826
		13.4924	136	122	0.09673	0.23043
		13.5098	126	157	0.08911	0.30652
		13.5272	130	138	0.09216	0.26522
		13.5445	128	124	0.09063	0.23478
		13.5619	144	129	0.10282	0.24565
		13.5793	117	129	0.08225	0.24565
		13.5967	160	117	0.115	0.21957
		13.614	103	132	0.07159	0.25217
		13.6314	132	118	0.09368	0.22174
		13.6488	134	109	0.0952	0.20217
		13.6662	115	112	0.08073	0.2087
		13.6835	115	125	0.08073	0.23696
		13.7009	138	100	0.09825	0.18261
		13.7183	146	119	0.10434	0.22391
		13.7357	125	107	0.08835	0.19783
		13.753	123	98	0.08682	0.17826
		13.7704	131	101	0.09292	0.18478
		13.7878	144	137	0.10282	0.26304
		13.8052	102	127	0.07083	0.2413
		13.8225	126	116	0.08911	0.21739
		13.8399	119	103	0.08378	0.18913
		13.8573	153	94	0.10967	0.16957
		13.8747	120	137	0.08454	0.26304
		13.892	131	105	0.09292	0.19348
		13.9094	135	120	0.09596	0.22609
		13.9268	131	100	0.09292	0.18261
		13.9442	110	132	0.07692	0.25217
		13.9615	116	125	0.08149	0.23696
		13.9789	135	115	0.09596	0.21522
		13.9963	108	118	0.0754	0.22174
		14.0137	107	99	0.07464	0.18043
		14.031	110	107	0.07692	0.19783
		14.0484	117	118	0.08225	0.22174
		14.0658	123	104	0.08682	0.1913
		14.0832	137	118	0.09749	0.22174
		14.1005	131	111	0.09292	0.20652
		14.1179	114	118	0.07997	0.22174
		14.1353	149	99	0.10663	0.18043
		14.1527	103	113	0.07159	0.21087
		14.17	109	101	0.07616	0.18478
		14.1874	141	110	0.10053	0.20435
		14.2048	104	102	0.07235	0.18696
		14.2222	144	117	0.10282	0.21957
		14.2395	128	109	0.09063	0.20217
		14.2569	117	113	0.08225	0.21087
		14.2743	99	97	0.06855	0.17609
		14.2917	113	107	0.07921	0.19783
		14.309	119	115	0.08378	0.21522
		14.3264	130	106	0.09216	0.19565
		14.3438	99	122	0.06855	0.23043
		14.3612	120	90	0.08454	0.16087
		14.3785	99	110	0.06855	0.20435
		14.3959	106	103	0.07388	0.18913
		14.4133	123	103	0.08682	0.18913
		14.4307	105	101	0.07312	0.18478
		14.448	112	94	0.07845	0.16957
		14.4654	113	104	0.07921	0.1913
		14.4828	107	106	0.07464	0.19565
		14.5002	109	97	0.07616	0.17609
		14.5175	110	95	0.07692	0.17174
		14.5349	99	86	0.06855	0.15217
		14.5523	120	105	0.08454	0.19348
		14.5697	114	90	0.07997	0.16087
		14.587	116	88	0.08149	0.15652
		14.6044	102	103	0.07083	0.18913
		14.6218	94	99	0.06474	0.18043
		14.6392	104	103	0.07235	0.18913
		14.6565	87	99	0.05941	0.18043
		14.6739	121	103	0.0853	0.18913
		14.6913	121	89	0.0853	0.1587
		14.7087	102	96	0.07083	0.17391
		14.726	105	103	0.07312	0.18913
		14.7434	88	91	0.06017	0.16304
		14.7608	118	109	0.08302	0.20217
		14.7782	106	105	0.07388	0.19348
		14.7955	104	82	0.07235	0.14348
		14.8129	106	91	0.07388	0.16304
		14.8303	96	75	0.06626	0.12826
		14.8477	98	93	0.06778	0.16739
		14.865	112	78	0.07845	0.13478
		14.8824	105	102	0.07312	0.18696
		14.8998	104	103	0.07235	0.18913
		14.9172	108	99	0.0754	0.18043
		14.9345	115	84	0.08073	0.14783
		14.9519	94	68	0.06474	0.11304
		14.9693	86	108	0.05864	0.2
		14.9867	102	98	0.07083	0.17826
		15.004	81	82	0.05484	0.14348
		15.0214	99	89	0.06855	0.1587
		15.0388	94	106	0.06474	0.19565
		15.0562	103	93	0.07159	0.16739
		15.0735	102	82	0.07083	0.14348
		15.0909	113	118	0.07921	0.22174
		15.1083	98	88	0.06778	0.15652
		15.1257	96	84	0.06626	0.14783
		15.143	102	102	0.07083	0.18696
		15.1604	126	95	0.08911	0.17174
		15.1778	102	98	0.07083	0.17826
		15.1952	98	115	0.06778	0.21522
		15.2125	93	79	0.06398	0.13696
		15.2299	89	79	0.06093	0.13696
		15.2473	85	89	0.05788	0.1587
		15.2647	91	88	0.06245	0.15652
		15.282	108	85	0.0754	0.15
		15.2994	107	94	0.07464	0.16957
		15.3168	93	82	0.06398	0.14348
		15.3342	86	84	0.05864	0.14783
		15.3515	86	79	0.05864	0.13696
		15.3689	109	91	0.07616	0.16304
		15.3863	82	87	0.0556	0.15435
		15.4037	100	80	0.06931	0.13913
		15.421	90	91	0.06169	0.16304
		15.4384	86	83	0.05864	0.14565
		15.4558	103	87	0.07159	0.15435
		15.4732	99	88	0.06855	0.15652
		15.4905	87	75	0.05941	0.12826
		15.5079	88	79	0.06017	0.13696
		15.5253	88	81	0.06017	0.1413
		15.5427	104	95	0.07235	0.17174
		15.56	77	92	0.05179	0.16522
		15.5774	71	91	0.04722	0.16304
		15.5948	100	85	0.06931	0.15
		15.6122	80	94	0.05407	0.16957
		15.6295	85	76	0.05788	0.13043
		15.6469	89	89	0.06093	0.1587
		15.6643	96	83	0.06626	0.14565
		15.6817	95	70	0.0655	0.11739
		15.699	80	72	0.05407	0.12174
		15.7164	100	87	0.06931	0.15435
		15.7338	92	69	0.06321	0.11522
		15.7512	71	87	0.04722	0.15435
		15.7685	88	81	0.06017	0.1413
		15.7859	96	80	0.06626	0.13913
		15.8033	89	83	0.06093	0.14565
		15.8207	92	88	0.06321	0.15652
		15.8381	64	74	0.04189	0.12609
		15.8554	69	56	0.0457	0.08696
		15.8728	85	76	0.05788	0.13043
		15.8902	87	79	0.05941	0.13696
		15.9076	97	68	0.06702	0.11304
		15.9249	98	63	0.06778	0.10217
		15.9423	82	84	0.0556	0.14783
		15.9597	100	84	0.06931	0.14783
		15.9771	87	83	0.05941	0.14565
		15.9944	56	85	0.0358	0.15
		16.0118	80	72	0.05407	0.12174
		16.0292	71	64	0.04722	0.10435
		16.0466	69	76	0.0457	0.13043
		16.0639	70	80	0.04646	0.13913
		16.0813	82	79	0.0556	0.13696
		16.0987	70	80	0.04646	0.13913
		16.1161	72	77	0.04798	0.13261
		16.1334	65	69	0.04265	0.11522
		16.1508	87	78	0.05941	0.13478
		16.1682	94	74	0.06474	0.12609
		16.1856	72	69	0.04798	0.11522
		16.2029	79	74	0.05331	0.12609
		16.2203	84	91	0.05712	0.16304
		16.2377	76	72	0.05103	0.12174
		16.2551	76	81	0.05103	0.1413
		16.2724	73	79	0.04874	0.13696
		16.2898	67	81	0.04417	0.1413
		16.3072	79	79	0.05331	0.13696
		16.3246	84	85	0.05712	0.15
		16.3419	82	96	0.0556	0.17391
		16.3593	77	63	0.05179	0.10217
		16.3767	80	75	0.05407	0.12826
		16.3941	77	59	0.05179	0.09348
		16.4114	78	84	0.05255	0.14783
		16.4288	90	79	0.06169	0.13696
		16.4462	87	82	0.05941	0.14348
		16.4636	77	70	0.05179	0.11739
		16.4809	73	71	0.04874	0.11957
		16.4983	73	82	0.04874	0.14348
		16.5157	90	65	0.06169	0.10652
		16.5331	73	89	0.04874	0.1587
		16.5504	73	61	0.04874	0.09783
		16.5678	85	65	0.05788	0.10652
		16.5852	71	77	0.04722	0.13261
		16.6026	69	75	0.0457	0.12826
		16.6199	62	70	0.04037	0.11739
		16.6373	90	80	0.06169	0.13913
		16.6547	76	65	0.05103	0.10652
		16.6721	63	70	0.04113	0.11739
		16.6894	50	70	0.03123	0.11739
		16.7068	65	66	0.04265	0.1087
		16.7242	69	73	0.0457	0.12391
		16.7416	77	76	0.05179	0.13043
		16.7589	87	62	0.05941	0.1
		16.7763	55	79	0.03503	0.13696
		16.7937	73	66	0.04874	0.1087
		16.8111	73	75	0.04874	0.12826
		16.8284	81	76	0.05484	0.13043
		16.8458	78	79	0.05255	0.13696
		16.8632	81	64	0.05484	0.10435
		16.8806	57	74	0.03656	0.12609
		16.8979	75	64	0.05027	0.10435
		16.9153	81	62	0.05484	0.1
		16.9327	79	91	0.05331	0.16304
		16.9501	69	66	0.0457	0.1087
		16.9674	66	77	0.04341	0.13261
		16.9848	71	53	0.04722	0.08043
		17.0022	79	80	0.05331	0.13913
		17.0196	56	57	0.0358	0.08913
		17.0369	80	47	0.05407	0.06739
		17.0543	88	64	0.06017	0.10435
		17.0717	82	78	0.0556	0.13478
		17.0891	70	55	0.04646	0.08478
		17.1064	59	80	0.03808	0.13913
		17.1238	55	61	0.03503	0.09783
		17.1412	70	69	0.04646	0.11522
		17.1586	50	59	0.03123	0.09348
		17.1759	55	82	0.03503	0.14348
		17.1933	56	66	0.0358	0.1087
		17.2107	53	56	0.03351	0.08696
		17.2281	76	65	0.05103	0.10652
		17.2454	62	67	0.04037	0.11087
		17.2628	73	55	0.04874	0.08478
		17.2802	65	56	0.04265	0.08696
		17.2976	63	64	0.04113	0.10435
		17.3149	70	59	0.04646	0.09348
		17.3323	72	68	0.04798	0.11304
		17.3497	69	66	0.0457	0.1087
		17.3671	69	76	0.0457	0.13043
		17.3844	74	68	0.0495	0.11304
		17.4018	62	50	0.04037	0.07391
		17.4192	60	56	0.03884	0.08696
		17.4366	53	59	0.03351	0.09348
		17.4539	66	49	0.04341	0.07174
		17.4713	60	70	0.03884	0.11739
		17.4887	62	74	0.04037	0.12609
		17.5061	73	65	0.04874	0.10652
		17.5234	50	76	0.03123	0.13043
		17.5408	73	64	0.04874	0.10435
		17.5582	64	61	0.04189	0.09783
		17.5756	72	77	0.04798	0.13261
		17.5929	73	70	0.04874	0.11739
		17.6103	79	50	0.05331	0.07391
		17.6277	64	71	0.04189	0.11957
		17.6451	67	79	0.04417	0.13696
		17.6624	78	63	0.05255	0.10217
		17.6798	68	43	0.04494	0.0587
		17.6972	67	87	0.04417	0.15435
		17.7146	52	60	0.03275	0.09565
		17.7319	71	66	0.04722	0.1087
		17.7493	62	62	0.04037	0.1
		17.7667	58	68	0.03732	0.11304
		17.7841	56	54	0.0358	0.08261
		17.8014	74	68	0.0495	0.11304
		17.8188	69	67	0.0457	0.11087
		17.8362	55	56	0.03503	0.08696
		17.8536	54	51	0.03427	0.07609
		17.8709	58	58	0.03732	0.0913
		17.8883	70	71	0.04646	0.11957
		17.9057	62	58	0.04037	0.0913
		17.9231	74	47	0.0495	0.06739
		17.9404	54	74	0.03427	0.12609
		17.9578	77	59	0.05179	0.09348
		17.9752	54	53	0.03427	0.08043
		17.9926	61	77	0.0396	0.13261
		18.0099	55	56	0.03503	0.08696
		18.0273	79	62	0.05331	0.1
		18.0447	68	60	0.04494	0.09565
		18.0621	62	59	0.04037	0.09348
		18.0794	68	50	0.04494	0.07391
		18.0968	50	51	0.03123	0.07609
		18.1142	59	56	0.03808	0.08696
		18.1316	55	59	0.03503	0.09348
		18.1489	64	73	0.04189	0.12391
		18.1663	53	51	0.03351	0.07609
		18.1837	65	73	0.04265	0.12391
		18.2011	49	59	0.03046	0.09348
		18.2184	62	64	0.04037	0.10435
		18.2358	59	59	0.03808	0.09348
		18.2532	63	64	0.04113	0.10435
		18.2706	73	58	0.04874	0.0913
		18.2879	64	44	0.04189	0.06087
		18.3053	52	61	0.03275	0.09783
		18.3227	58	50	0.03732	0.07391
		18.3401	52	66	0.03275	0.1087
		18.3574	58	71	0.03732	0.11957
		18.3748	51	60	0.03199	0.09565
		18.3922	51	63	0.03199	0.10217
		18.4096	62	42	0.04037	0.05652
		18.4269	51	56	0.03199	0.08696
		18.4443	57	62	0.03656	0.1
		18.4617	59	51	0.03808	0.07609
		18.4791	58	55	0.03732	0.08478
		18.4964	47	67	0.02894	0.11087
		18.5138	49	72	0.03046	0.12174
		18.5312	63	60	0.04113	0.09565
		18.5486	66	57	0.04341	0.08913
		18.5659	69	50	0.0457	0.07391
		18.5833	52	47	0.03275	0.06739
		18.6007	59	57	0.03808	0.08913
		18.6181	49	60	0.03046	0.09565
		18.6354	71	67	0.04722	0.11087
		18.6528	56	49	0.0358	0.07174
		18.6702	58	58	0.03732	0.0913
		18.6876	62	53	0.04037	0.08043
		18.705	56	62	0.0358	0.1
		18.7223	47	58	0.02894	0.0913
		18.7397	45	55	0.02742	0.08478
		18.7571	60	64	0.03884	0.10435
		18.7745	45	61	0.02742	0.09783
		18.7918	69	56	0.0457	0.08696
		18.8092	44	77	0.02666	0.13261
		18.8266	59	55	0.03808	0.08478
		18.844	58	54	0.03732	0.08261
		18.8613	60	47	0.03884	0.06739
		18.8787	52	58	0.03275	0.0913
		18.8961	57	53	0.03656	0.08043
		18.9135	61	58	0.0396	0.0913
		18.9308	58	60	0.03732	0.09565
		18.9482	53	59	0.03351	0.09348
		18.9656	50	60	0.03123	0.09565
		18.983	43	73	0.02589	0.12391
		19.0003	65	59	0.04265	0.09348
		19.0177	45	60	0.02742	0.09565
		19.0351	56	58	0.0358	0.0913
		19.0525	43	47	0.02589	0.06739
		19.0698	56	70	0.0358	0.11739
		19.0872	54	56	0.03427	0.08696
		19.1046	40	47	0.02361	0.06739
		19.122	54	53	0.03427	0.08043
		19.1393	56	55	0.0358	0.08478
		19.1567	60	63	0.03884	0.10217
		19.1741	61	45	0.0396	0.06304
		19.1915	45	60	0.02742	0.09565
		19.2088	50	65	0.03123	0.10652
		19.2262	68	76	0.04494	0.13043
		19.2436	60	38	0.03884	0.04783
		19.261	54	48	0.03427	0.06957
		19.2783	58	56	0.03732	0.08696
		19.2957	48	53	0.0297	0.08043
		19.3131	44	68	0.02666	0.11304
		19.3305	58	60	0.03732	0.09565
		19.3478	41	55	0.02437	0.08478
		19.3652	50	51	0.03123	0.07609
		19.3826	62	61	0.04037	0.09783
		19.4	55	43	0.03503	0.0587
		19.4173	39	51	0.02285	0.07609
		19.4347	53	61	0.03351	0.09783
		19.4521	47	57	0.02894	0.08913
		19.4695	47	53	0.02894	0.08043
		19.4868	40	39	0.02361	0.05
		19.5042	52	58	0.03275	0.0913
		19.5216	33	46	0.01828	0.06522
		19.539	57	56	0.03656	0.08696
		19.5563	52	66	0.03275	0.1087
		19.5737	46	54	0.02818	0.08261
		19.5911	48	60	0.0297	0.09565
		19.6085	59	71	0.03808	0.11957
		19.6258	57	58	0.03656	0.0913
		19.6432	52	56	0.03275	0.08696
		19.6606	60	54	0.03884	0.08261
		19.678	48	55	0.0297	0.08478
		19.6953	28	62	0.01447	0.1
		19.7127	46	52	0.02818	0.07826
		19.7301	64	53	0.04189	0.08043
		19.7475	41	62	0.02437	0.1
		19.7648	46	58	0.02818	0.0913
		19.7822	53	49	0.03351	0.07174
		19.7996	41	53	0.02437	0.08043
		19.817	52	67	0.03275	0.11087
		19.8343	48	48	0.0297	0.06957
		19.8517	35	55	0.0198	0.08478
		19.8691	47	54	0.02894	0.08261
		19.8865	37	53	0.02133	0.08043
		19.9038	57	54	0.03656	0.08261
		19.9212	50	55	0.03123	0.08478
		19.9386	51	53	0.03199	0.08043
		19.956	49	56	0.03046	0.08696
		19.9733	44	63	0.02666	0.10217
		19.9907	47	60	0.02894	0.09565
		20.0081	53	51	0.03351	0.07609
		20.0255	47	51	0.02894	0.07609
		20.0428	53	59	0.03351	0.09348
		20.0602	54	49	0.03427	0.07174
		20.0776	41	57	0.02437	0.08913
		20.095	32	68	0.01752	0.11304
		20.1123	50	61	0.03123	0.09783
		20.1297	47	61	0.02894	0.09783
		20.1471	58	62	0.03732	0.1
		20.1645	43	52	0.02589	0.07826
		20.1818	73	62	0.04874	0.1
		20.1992	42	51	0.02513	0.07609
		20.2166	42	56	0.02513	0.08696
		20.234	45	66	0.02742	0.1087
		20.2513	54	55	0.03427	0.08478
		20.2687	41	54	0.02437	0.08261
		20.2861	53	49	0.03351	0.07174
		20.3035	54	57	0.03427	0.08913
		20.3208	47	67	0.02894	0.11087
		20.3382	59	52	0.03808	0.07826
		20.3556	50	62	0.03123	0.1
		20.373	50	55	0.03123	0.08478
		20.3903	53	54	0.03351	0.08261
		20.4077	56	75	0.0358	0.12826
		20.4251	45	50	0.02742	0.07391
		20.4425	34	65	0.01904	0.10652
		20.4598	50	55	0.03123	0.08478
		20.4772	46	68	0.02818	0.11304
		20.4946	49	65	0.03046	0.10652
		20.512	40	50	0.02361	0.07391
		20.5293	37	49	0.02133	0.07174
		20.5467	41	54	0.02437	0.08261
		20.5641	51	50	0.03199	0.07391
		20.5815	58	65	0.03732	0.10652
		20.5988	46	51	0.02818	0.07609
		20.6162	47	58	0.02894	0.0913
		20.6336	48	49	0.0297	0.07174
		20.651	53	53	0.03351	0.08043
		20.6683	44	53	0.02666	0.08043
		20.6857	42	58	0.02513	0.0913
		20.7031	59	54	0.03808	0.08261
		20.7205	43	70	0.02589	0.11739
		20.7378	49	47	0.03046	0.06739
		20.7552	37	53	0.02133	0.08043
		20.7726	55	57	0.03503	0.08913
		20.79	41	55	0.02437	0.08478
		20.8073	59	69	0.03808	0.11522
		20.8247	41	56	0.02437	0.08696
		20.8421	44	41	0.02666	0.05435
		20.8595	56	66	0.0358	0.1087
		20.8768	44	62	0.02666	0.1
		20.8942	49	56	0.03046	0.08696
		20.9116	40	50	0.02361	0.07391
		20.929	51	57	0.03199	0.08913
		20.9463	44	51	0.02666	0.07609
		20.9637	49	62	0.03046	0.1
		20.9811	54	55	0.03427	0.08478
		20.9985	42	60	0.02513	0.09565
		21.0158	62	70	0.04037	0.11739
		21.0332	43	57	0.02589	0.08913
		21.0506	46	49	0.02818	0.07174
		21.068	38	59	0.02209	0.09348
		21.0853	46	54	0.02818	0.08261
		21.1027	44	56	0.02666	0.08696
		21.1201	44	56	0.02666	0.08696
		21.1375	36	60	0.02056	0.09565
		21.1548	65	36	0.04265	0.04348
		21.1722	53	62	0.03351	0.1
		21.1896	51	45	0.03199	0.06304
		21.207	37	53	0.02133	0.08043
		21.2243	41	50	0.02437	0.07391
		21.2417	51	51	0.03199	0.07609
		21.2591	39	62	0.02285	0.1
		21.2765	47	66	0.02894	0.1087
		21.2938	41	42	0.02437	0.05652
		21.3112	44	45	0.02666	0.06304
		21.3286	44	52	0.02666	0.07826
		21.346	47	56	0.02894	0.08696
		21.3633	45	53	0.02742	0.08043
		21.3807	51	41	0.03199	0.05435
		21.3981	52	50	0.03275	0.07391
		21.4155	45	44	0.02742	0.06087
		21.4328	47	57	0.02894	0.08913
		21.4502	45	69	0.02742	0.11522
		21.4676	49	42	0.03046	0.05652
		21.485	39	56	0.02285	0.08696
		21.5023	46	57	0.02818	0.08913
		21.5197	41	62	0.02437	0.1
		21.5371	39	50	0.02285	0.07391
		21.5545	47	63	0.02894	0.10217
		21.5718	37	63	0.02133	0.10217
		21.5892	46	56	0.02818	0.08696
		21.6066	42	59	0.02513	0.09348
		21.624	37	65	0.02133	0.10652
		21.6414	44	55	0.02666	0.08478
		21.6587	38	57	0.02209	0.08913
		21.6761	43	60	0.02589	0.09565
		21.6935	63	54	0.04113	0.08261
		21.7109	43	58	0.02589	0.0913
		21.7282	64	40	0.04189	0.05217
		21.7456	32	56	0.01752	0.08696
		21.763	56	67	0.0358	0.11087
		21.7804	41	51	0.02437	0.07609
		21.7977	47	63	0.02894	0.10217
		21.8151	53	60	0.03351	0.09565
		21.8325	49	63	0.03046	0.10217
		21.8499	42	54	0.02513	0.08261
		21.8672	36	64	0.02056	0.10435
		21.8846	38	49	0.02209	0.07174
		21.902	40	61	0.02361	0.09783
		21.9194	50	49	0.03123	0.07174
		21.9367	55	56	0.03503	0.08696
		21.9541	48	46	0.0297	0.06522
		21.9715	41	57	0.02437	0.08913
		21.9889	33	53	0.01828	0.08043
		22.0062	35	63	0.0198	0.10217
		22.0236	50	74	0.03123	0.12609
		22.041	39	65	0.02285	0.10652
		22.0584	40	57	0.02361	0.08913
		22.0757	35	57	0.0198	0.08913
		22.0931	48	58	0.0297	0.0913
		22.1105	63	50	0.04113	0.07391
		22.1279	48	56	0.0297	0.08696
		22.1452	40	51	0.02361	0.07609
		22.1626	56	49	0.0358	0.07174
		22.18	41	55	0.02437	0.08478
		22.1974	58	64	0.03732	0.10435
		22.2147	48	63	0.0297	0.10217
		22.2321	46	59	0.02818	0.09348
		22.2495	53	62	0.03351	0.1
		22.2669	40	55	0.02361	0.08478
		22.2842	45	59	0.02742	0.09348
		22.3016	50	58	0.03123	0.0913
		22.319	39	52	0.02285	0.07826
		22.3364	54	72	0.03427	0.12174
		22.3537	38	74	0.02209	0.12609
		22.3711	36	58	0.02056	0.0913
		22.3885	47	59	0.02894	0.09348
		22.4059	39	60	0.02285	0.09565
		22.4232	41	67	0.02437	0.11087
		22.4406	52	83	0.03275	0.14565
		22.458	53	59	0.03351	0.09348
		22.4754	45	63	0.02742	0.10217
		22.4927	47	67	0.02894	0.11087
		22.5101	39	55	0.02285	0.08478
		22.5275	43	60	0.02589	0.09565
		22.5449	41	62	0.02437	0.1
		22.5622	45	72	0.02742	0.12174
		22.5796	55	57	0.03503	0.08913
		22.597	50	51	0.03123	0.07609
		22.6144	49	69	0.03046	0.11522
		22.6317	47	81	0.02894	0.1413
		22.6491	41	69	0.02437	0.11522
		22.6665	46	71	0.02818	0.11957
		22.6839	42	54	0.02513	0.08261
		22.7012	29	62	0.01523	0.1
		22.7186	54	69	0.03427	0.11522
		22.736	44	58	0.02666	0.0913
		22.7534	47	64	0.02894	0.10435
		22.7707	45	63	0.02742	0.10217
		22.7881	45	78	0.02742	0.13478
		22.8055	38	66	0.02209	0.1087
		22.8229	47	63	0.02894	0.10217
		22.8402	34	78	0.01904	0.13478
		22.8576	39	77	0.02285	0.13261
		22.875	50	63	0.03123	0.10217
		22.8924	40	62	0.02361	0.1
		22.9097	53	72	0.03351	0.12174
		22.9271	54	76	0.03427	0.13043
		22.9445	42	67	0.02513	0.11087
		22.9619	45	71	0.02742	0.11957
		22.9792	35	64	0.0198	0.10435
		22.9966	42	56	0.02513	0.08696
		23.014	39	78	0.02285	0.13478
		23.0314	39	63	0.02285	0.10217
		23.0487	46	72	0.02818	0.12174
		23.0661	42	67	0.02513	0.11087
		23.0835	36	76	0.02056	0.13043
		23.1009	42	84	0.02513	0.14783
		23.1182	49	91	0.03046	0.16304
		23.1356	50	79	0.03123	0.13696
		23.153	52	91	0.03275	0.16304
		23.1704	49	79	0.03046	0.13696
		23.1877	51	88	0.03199	0.15652
		23.2051	44	77	0.02666	0.13261
		23.2225	43	78	0.02589	0.13478
		23.2399	56	79	0.0358	0.13696
		23.2572	43	77	0.02589	0.13261
		23.2746	43	88	0.02589	0.15652
		23.292	60	82	0.03884	0.14348
		23.3094	36	75	0.02056	0.12826
		23.3267	47	71	0.02894	0.11957
		23.3441	47	74	0.02894	0.12609
		23.3615	48	81	0.0297	0.1413
		23.3789	50	80	0.03123	0.13913
		23.3962	41	84	0.02437	0.14783
		23.4136	43	75	0.02589	0.12826
		23.431	33	89	0.01828	0.1587
		23.4484	50	94	0.03123	0.16957
		23.4657	51	72	0.03199	0.12174
		23.4831	57	105	0.03656	0.19348
		23.5005	49	97	0.03046	0.17609
		23.5179	50	86	0.03123	0.15217
		23.5352	45	95	0.02742	0.17174
		23.5526	46	87	0.02818	0.15435
		23.57	30	74	0.01599	0.12609
		23.5874	46	84	0.02818	0.14783
		23.6047	43	88	0.02589	0.15652
		23.6221	45	103	0.02742	0.18913
		23.6395	51	87	0.03199	0.15435
		23.6569	48	79	0.0297	0.13696
		23.6742	46	90	0.02818	0.16087
		23.6916	48	81	0.0297	0.1413
		23.709	49	90	0.03046	0.16087
		23.7264	63	80	0.04113	0.13913
		23.7437	52	102	0.03275	0.18696
		23.7611	59	97	0.03808	0.17609
		23.7785	56	99	0.0358	0.18043
		23.7959	53	92	0.03351	0.16522
		23.8132	59	102	0.03808	0.18696
		23.8306	55	93	0.03503	0.16739
		23.848	52	90	0.03275	0.16087
		23.8654	40	88	0.02361	0.15652
		23.8827	54	100	0.03427	0.18261
		23.9001	61	111	0.0396	0.20652
		23.9175	42	99	0.02513	0.18043
		23.9349	65	84	0.04265	0.14783
		23.9522	51	96	0.03199	0.17391
		23.9696	59	113	0.03808	0.21087
		23.987	62	118	0.04037	0.22174
		24.0044	52	101	0.03275	0.18478
		24.0217	51	105	0.03199	0.19348
		24.0391	58	107	0.03732	0.19783
		24.0565	59	112	0.03808	0.2087
		24.0739	66	110	0.04341	0.20435
		24.0912	66	120	0.04341	0.22609
		24.1086	71	126	0.04722	0.23913
		24.126	62	135	0.04037	0.2587
		24.1434	65	148	0.04265	0.28696
		24.1607	79	130	0.05331	0.24783
		24.1781	56	117	0.0358	0.21957
		24.1955	55	122	0.03503	0.23043
		24.2129	65	133	0.04265	0.25435
		24.2302	59	117	0.03808	0.21957
		24.2476	63	131	0.04113	0.25
		24.265	69	132	0.0457	0.25217
		24.2824	69	129	0.0457	0.24565
		24.2997	77	146	0.05179	0.28261
		24.3171	63	122	0.04113	0.23043
		24.3345	67	123	0.04417	0.23261
		24.3519	85	140	0.05788	0.26957
		24.3692	85	127	0.05788	0.2413
		24.3866	84	149	0.05712	0.28913
		24.404	68	111	0.04494	0.20652
		24.4214	67	155	0.04417	0.30217
		24.4387	84	118	0.05712	0.22174
		24.4561	60	140	0.03884	0.26957
		24.4735	82	135	0.0556	0.2587
		24.4909	76	122	0.05103	0.23043
		24.5083	60	141	0.03884	0.27174
		24.5256	68	142	0.04494	0.27391
		24.543	83	138	0.05636	0.26522
		24.5604	94	136	0.06474	0.26087
		24.5778	83	149	0.05636	0.28913
		24.5951	84	158	0.05712	0.3087
		24.6125	93	158	0.06398	0.3087
		24.6299	84	158	0.05712	0.3087
		24.6473	78	168	0.05255	0.33043
		24.6646	88	167	0.06017	0.32826
		24.682	86	164	0.05864	0.32174
		24.6994	86	142	0.05864	0.27391
		24.7168	79	164	0.05331	0.32174
		24.7341	80	191	0.05407	0.38043
		24.7515	101	178	0.07007	0.35217
		24.7689	72	189	0.04798	0.37609
		24.7863	106	183	0.07388	0.36304
		24.8036	71	167	0.04722	0.32826
		24.821	83	168	0.05636	0.33043
		24.8384	90	177	0.06169	0.35
		24.8558	113	191	0.07921	0.38043
		24.8731	93	189	0.06398	0.37609
		24.8905	88	181	0.06017	0.3587
		24.9079	108	187	0.0754	0.37174
		24.9253	96	182	0.06626	0.36087
		24.9426	112	195	0.07845	0.38913
		24.96	99	212	0.06855	0.42609
		24.9774	118	203	0.08302	0.40652
		24.9948	92	205	0.06321	0.41087
		25.0121	104	205	0.07235	0.41087
		25.0295	110	184	0.07692	0.36522
		25.0469	92	197	0.06321	0.39348
		25.0643	102	222	0.07083	0.44783
		25.0816	112	213	0.07845	0.42826
		25.099	101	220	0.07007	0.44348
		25.1164	100	225	0.06931	0.45435
		25.1338	112	192	0.07845	0.38261
		25.1511	132	219	0.09368	0.4413
		25.1685	129	182	0.09139	0.36087
		25.1859	118	231	0.08302	0.46739
		25.2033	125	216	0.08835	0.43478
		25.2206	106	199	0.07388	0.39783
		25.238	116	212	0.08149	0.42609
		25.2554	144	238	0.10282	0.48261
		25.2728	133	227	0.09444	0.4587
		25.2901	146	228	0.10434	0.46087
		25.3075	136	214	0.09673	0.43043
		25.3249	129	244	0.09139	0.49565
		25.3423	148	267	0.10586	0.54565
		25.3596	131	287	0.09292	0.58913
		25.377	150	236	0.10739	0.47826
		25.3944	130	240	0.09216	0.48696
		25.4118	156	245	0.11196	0.49783
		25.4291	139	243	0.09901	0.49348
		25.4465	144	236	0.10282	0.47826
		25.4639	155	226	0.1112	0.45652
		25.4813	163	266	0.11729	0.54348
		25.4986	177	283	0.12795	0.58043
		25.516	194	291	0.1409	0.59783
		25.5334	179	262	0.12947	0.53478
		25.5508	206	303	0.15004	0.62391
		25.5681	177	306	0.12795	0.63043
		25.5855	196	298	0.14242	0.61304
		25.6029	212	270	0.15461	0.55217
		25.6203	202	299	0.14699	0.61522
		25.6376	201	303	0.14623	0.62391
		25.655	218	271	0.15918	0.55435
		25.6724	220	286	0.1607	0.58696
		25.6898	222	308	0.16222	0.63478
		25.7071	229	313	0.16756	0.64565
		25.7245	241	311	0.17669	0.6413
		25.7419	259	339	0.1904	0.70217
		25.7593	276	303	0.20335	0.62391
		25.7766	275	337	0.20259	0.69783
		25.794	281	322	0.20716	0.66522
		25.8114	307	301	0.22696	0.61957
		25.8288	316	370	0.23382	0.76957
		25.8461	355	338	0.26352	0.7
		25.8635	335	313	0.24829	0.64565
		25.8809	335	342	0.24829	0.7087
		25.8983	389	327	0.28941	0.67609
		25.9156	422	331	0.31455	0.68478
		25.933	397	321	0.29551	0.66304
		25.9504	450	351	0.33587	0.72826
		25.9678	464	364	0.34653	0.75652
		25.9851	460	369	0.34349	0.76739
		26.0025	516	338	0.38614	0.7
		26.0199	557	350	0.41736	0.72609
		26.0373	547	354	0.40975	0.73478
		26.0546	580	369	0.43488	0.76739
		26.072	638	349	0.47906	0.72391
		26.0894	642	385	0.4821	0.80217
		26.1068	721	358	0.54227	0.74348
		26.1241	755	404	0.56816	0.84348
		26.1415	785	369	0.59101	0.76739
		26.1589	837	401	0.63062	0.83696
		26.1763	848	413	0.63899	0.86304
		26.1936	873	393	0.65804	0.81957
		26.211	958	382	0.72277	0.79565
		26.2284	990	440	0.74714	0.92174
		26.2458	1013	377	0.76466	0.78478
		26.2631	1084	384	0.81874	0.8
		26.2805	1104	395	0.83397	0.82391
		26.2979	1157	438	0.87433	0.91739
		26.3153	1210	413	0.9147	0.86304
		26.3326	1196	391	0.90404	0.81522
		26.35	1193	448	0.90175	0.93913
		26.3674	1202	361	0.90861	0.75
		26.3848	1251	416	0.94593	0.86957
		26.4021	1304	433	0.98629	0.90652
		26.4195	1292	402	0.97715	0.83913
		26.4369	1322	407	1	0.85
		26.4543	1294	429	0.97867	0.89783
		26.4716	1291	420	0.97639	0.87826
		26.489	1297	432	0.98096	0.90435
		26.5064	1233	403	0.93222	0.8413
		26.5238	1200	410	0.90708	0.85652
		26.5411	1227	418	0.92765	0.87391
		26.5585	1156	408	0.87357	0.85217
		26.5759	1167	438	0.88195	0.91739
		26.5933	1221	456	0.92308	0.95652
		26.6106	1087	408	0.82102	0.85217
		26.628	1124	433	0.8492	0.90652
		26.6454	1105	436	0.83473	0.91304
		26.6628	1049	456	0.79208	0.95652
		26.6801	940	425	0.70906	0.88913
		26.6975	993	458	0.74943	0.96087
		26.7149	957	468	0.72201	0.98261
		26.7323	910	460	0.68621	0.96522
		26.7496	854	420	0.64356	0.87826
		26.767	802	437	0.60396	0.91522
		26.7844	733	418	0.55141	0.87391
		26.8018	766	464	0.57654	0.97391
		26.8191	725	476	0.54532	1
		26.8365	672	443	0.50495	0.92826
		26.8539	624	460	0.46839	0.96522
		26.8713	612	429	0.45925	0.89783
		26.8886	579	403	0.43412	0.8413
		26.906	512	444	0.38309	0.93043
		26.9234	533	412	0.39909	0.86087
		26.9408	534	410	0.39985	0.85652
		26.9581	441	441	0.32902	0.92391
		26.9755	458	469	0.34196	0.98478
		26.9929	393	415	0.29246	0.86739
		27.0103	410	434	0.30541	0.9087
		27.0276	381	420	0.28332	0.87826
		27.045	355	443	0.26352	0.92826
		27.0624	391	426	0.29094	0.8913
		27.0798	374	441	0.27799	0.92391
		27.0971	335	408	0.24829	0.85217
		27.1145	322	382	0.23839	0.79565
		27.1319	287	425	0.21173	0.88913
		27.1493	278	415	0.20487	0.86739
		27.1666	275	405	0.20259	0.84565
		27.184	265	434	0.19497	0.9087
		27.2014	263	413	0.19345	0.86304
		27.2188	272	399	0.2003	0.83261
		27.2361	227	391	0.16603	0.81522
		27.2535	249	344	0.18279	0.71304
		27.2709	214	377	0.15613	0.78478
		27.2883	232	406	0.16984	0.84783
		27.3056	184	368	0.13328	0.76522
		27.323	204	406	0.14851	0.84783
		27.3404	198	401	0.14395	0.83696
		27.3578	161	413	0.11577	0.86304
		27.3751	203	412	0.14775	0.86087
		27.3925	186	420	0.13481	0.87826
		27.4099	149	378	0.10663	0.78696
		27.4273	146	350	0.10434	0.72609
		27.4447	150	357	0.10739	0.7413
		27.462	155	370	0.1112	0.76957
		27.4794	163	369	0.11729	0.76739
		27.4968	161	388	0.11577	0.8087
		27.5142	140	317	0.09977	0.65435
		27.5315	155	336	0.1112	0.69565
		27.5489	127	357	0.08987	0.7413
		27.5663	133	364	0.09444	0.75652
		27.5837	147	329	0.1051	0.68043
		27.601	118	341	0.08302	0.70652
		27.6184	143	319	0.10206	0.6587
		27.6358	137	321	0.09749	0.66304
		27.6532	120	351	0.08454	0.72826
		27.6705	161	288	0.11577	0.5913
		27.6879	131	298	0.09292	0.61304
		27.7053	128	331	0.09063	0.68478
		27.7227	116	308	0.08149	0.63478
		27.74	108	339	0.0754	0.70217
		27.7574	115	317	0.08073	0.65435
		27.7748	100	317	0.06931	0.65435
		27.7922	113	285	0.07921	0.58478
		27.8095	106	298	0.07388	0.61304
		27.8269	99	297	0.06855	0.61087
		27.8443	118	273	0.08302	0.5587
		27.8617	120	281	0.08454	0.57609
		27.879	104	289	0.07235	0.59348
		27.8964	104	307	0.07235	0.63261
		27.9138	110	248	0.07692	0.50435
		27.9312	107	241	0.07464	0.48913
		27.9485	88	257	0.06017	0.52391
		27.9659	98	263	0.06778	0.53696
		27.9833	109	257	0.07616	0.52391
		28.0007	98	250	0.06778	0.5087
		28.018	92	270	0.06321	0.55217
		28.0354	76	231	0.05103	0.46739
		28.0528	70	230	0.04646	0.46522
		28.0702	89	272	0.06093	0.55652
		28.0875	76	277	0.05103	0.56739
		28.1049	73	211	0.04874	0.42391
		28.1223	99	249	0.06855	0.50652
		28.1397	73	234	0.04874	0.47391
		28.157	102	235	0.07083	0.47609
		28.1744	66	254	0.04341	0.51739
		28.1918	102	203	0.07083	0.40652
		28.2092	82	261	0.0556	0.53261
		28.2265	70	230	0.04646	0.46522
		28.2439	92	222	0.06321	0.44783
		28.2613	82	201	0.0556	0.40217
		28.2787	88	234	0.06017	0.47391
		28.296	69	206	0.0457	0.41304
		28.3134	78	227	0.05255	0.4587
		28.3308	82	212	0.0556	0.42609
		28.3482	76	182	0.05103	0.36087
		28.3655	72	188	0.04798	0.37391
		28.3829	70	220	0.04646	0.44348
		28.4003	62	189	0.04037	0.37609
		28.4177	80	231	0.05407	0.46739
		28.435	74	173	0.0495	0.3413
		28.4524	77	208	0.05179	0.41739
		28.4698	65	203	0.04265	0.40652
		28.4872	70	188	0.04646	0.37391
		28.5045	65	180	0.04265	0.35652
		28.5219	81	192	0.05484	0.38261
		28.5393	74	188	0.0495	0.37391
		28.5567	69	184	0.0457	0.36522
		28.574	75	164	0.05027	0.32174
		28.5914	53	174	0.03351	0.34348
		28.6088	71	197	0.04722	0.39348
		28.6262	83	164	0.05636	0.32174
		28.6435	72	208	0.04798	0.41739
		28.6609	64	167	0.04189	0.32826
		28.6783	66	189	0.04341	0.37609
		28.6957	69	184	0.0457	0.36522
		28.713	71	162	0.04722	0.31739
		28.7304	74	194	0.0495	0.38696
		28.7478	62	157	0.04037	0.30652
		28.7652	69	186	0.0457	0.36957
		28.7825	67	172	0.04417	0.33913
		28.7999	55	159	0.03503	0.31087
		28.8173	66	160	0.04341	0.31304
		28.8347	63	164	0.04113	0.32174
		28.852	74	149	0.0495	0.28913
		28.8694	62	156	0.04037	0.30435
		28.8868	60	163	0.03884	0.31957
		28.9042	69	152	0.0457	0.29565
		28.9215	64	145	0.04189	0.28043
		28.9389	53	167	0.03351	0.32826
		28.9563	61	162	0.0396	0.31739
		28.9737	49	134	0.03046	0.25652
		28.991	63	152	0.04113	0.29565
		29.0084	52	165	0.03275	0.32391
		29.0258	50	158	0.03123	0.3087
		29.0432	61	147	0.0396	0.28478
		29.0605	67	144	0.04417	0.27826
		29.0779	53	150	0.03351	0.2913
		29.0953	59	133	0.03808	0.25435
		29.1127	69	167	0.0457	0.32826
		29.13	58	153	0.03732	0.29783
		29.1474	75	146	0.05027	0.28261
		29.1648	57	168	0.03656	0.33043
		29.1822	47	118	0.02894	0.22174
		29.1995	43	160	0.02589	0.31304
		29.2169	50	153	0.03123	0.29783
		29.2343	66	155	0.04341	0.30217
		29.2517	61	128	0.0396	0.24348
		29.269	61	133	0.0396	0.25435
		29.2864	45	138	0.02742	0.26522
		29.3038	60	129	0.03884	0.24565
		29.3212	54	111	0.03427	0.20652
		29.3385	58	143	0.03732	0.27609
		29.3559	53	129	0.03351	0.24565
		29.3733	53	140	0.03351	0.26957
		29.3907	60	130	0.03884	0.24783
		29.408	61	140	0.0396	0.26957
		29.4254	54	147	0.03427	0.28478
		29.4428	52	142	0.03275	0.27391
		29.4602	40	148	0.02361	0.28696
		29.4775	59	116	0.03808	0.21739
		29.4949	47	129	0.02894	0.24565
		29.5123	60	143	0.03884	0.27609
		29.5297	58	136	0.03732	0.26087
		29.547	62	136	0.04037	0.26087
		29.5644	58	143	0.03732	0.27609
		29.5818	56	143	0.0358	0.27609
		29.5992	53	132	0.03351	0.25217
		29.6165	54	124	0.03427	0.23478
		29.6339	55	113	0.03503	0.21087
		29.6513	50	135	0.03123	0.2587
		29.6687	53	128	0.03351	0.24348
		29.686	48	127	0.0297	0.2413
		29.7034	59	127	0.03808	0.2413
		29.7208	42	121	0.02513	0.22826
		29.7382	57	119	0.03656	0.22391
		29.7555	61	124	0.0396	0.23478
		29.7729	61	134	0.0396	0.25652
		29.7903	49	117	0.03046	0.21957
		29.8077	54	137	0.03427	0.26304
		29.825	52	146	0.03275	0.28261
		29.8424	52	139	0.03275	0.26739
		29.8598	51	105	0.03199	0.19348
		29.8772	57	131	0.03656	0.25
		29.8945	55	108	0.03503	0.2
		29.9119	57	123	0.03656	0.23261
		29.9293	54	123	0.03427	0.23261
		29.9467	63	127	0.04113	0.2413
		29.964	62	124	0.04037	0.23478
		29.9814	53	110	0.03351	0.20435
		29.9988	47	120	0.02894	0.22609
		30.0162	40	131	0.02361	0.25
		30.0335	64	117	0.04189	0.21957
		30.0509	56	131	0.0358	0.25
		30.0683	48	119	0.0297	0.22391
		30.0857	55	105	0.03503	0.19348
		30.103	67	128	0.04417	0.24348
		30.1204	49	105	0.03046	0.19348
		30.1378	62	116	0.04037	0.21739
		30.1552	51	127	0.03199	0.2413
		30.1725	62	104	0.04037	0.1913
		30.1899	66	97	0.04341	0.17609
		30.2073	51	130	0.03199	0.24783
		30.2247	52	121	0.03275	0.22826
		30.242	57	104	0.03656	0.1913
		30.2594	55	117	0.03503	0.21957
		30.2768	52	134	0.03275	0.25652
		30.2942	59	135	0.03808	0.2587
		30.3116	47	132	0.02894	0.25217
		30.3289	52	111	0.03275	0.20652
		30.3463	47	120	0.02894	0.22609
		30.3637	58	117	0.03732	0.21957
		30.3811	43	115	0.02589	0.21522
		30.3984	54	133	0.03427	0.25435
		30.4158	59	125	0.03808	0.23696
		30.4332	59	119	0.03808	0.22391
		30.4506	44	137	0.02666	0.26304
		30.4679	64	123	0.04189	0.23261
		30.4853	65	134	0.04265	0.25652
		30.5027	46	128	0.02818	0.24348
		30.5201	42	111	0.02513	0.20652
		30.5374	70	112	0.04646	0.2087
		30.5548	52	132	0.03275	0.25217
		30.5722	61	113	0.0396	0.21087
		30.5896	48	94	0.0297	0.16957
		30.6069	60	129	0.03884	0.24565
		30.6243	62	120	0.04037	0.22609
		30.6417	45	138	0.02742	0.26522
		30.6591	49	82	0.03046	0.14348
		30.6764	64	131	0.04189	0.25
		30.6938	52	114	0.03275	0.21304
		30.7112	51	117	0.03199	0.21957
		30.7286	52	96	0.03275	0.17391
		30.7459	47	100	0.02894	0.18261
		30.7633	56	135	0.0358	0.2587
		30.7807	58	115	0.03732	0.21522
		30.7981	52	139	0.03275	0.26739
		30.8154	56	123	0.0358	0.23261
		30.8328	53	125	0.03351	0.23696
		30.8502	59	129	0.03808	0.24565
		30.8676	58	148	0.03732	0.28696
		30.8849	56	100	0.0358	0.18261
		30.9023	57	104	0.03656	0.1913
		30.9197	55	122	0.03503	0.23043
		30.9371	50	129	0.03123	0.24565
		30.9544	58	115	0.03732	0.21522
		30.9718	63	121	0.04113	0.22826
		30.9892	52	122	0.03275	0.23043
		31.0066	62	129	0.04037	0.24565
		31.0239	42	112	0.02513	0.2087
		31.0413	61	110	0.0396	0.20435
		31.0587	52	105	0.03275	0.19348
		31.0761	75	107	0.05027	0.19783
		31.0934	61	132	0.0396	0.25217
		31.1108	60	122	0.03884	0.23043
		31.1282	57	126	0.03656	0.23913
		31.1456	65	120	0.04265	0.22609
		31.1629	61	119	0.0396	0.22391
		31.1803	64	137	0.04189	0.26304
		31.1977	60	114	0.03884	0.21304
		31.2151	59	118	0.03808	0.22174
		31.2324	54	102	0.03427	0.18696
		31.2498	49	132	0.03046	0.25217
		31.2672	63	135	0.04113	0.2587
		31.2846	56	134	0.0358	0.25652
		31.3019	63	130	0.04113	0.24783
		31.3193	63	151	0.04113	0.29348
		31.3367	75	126	0.05027	0.23913
		31.3541	54	112	0.03427	0.2087
		31.3714	70	137	0.04646	0.26304
		31.3888	55	122	0.03503	0.23043
		31.4062	59	117	0.03808	0.21957
		31.4236	53	149	0.03351	0.28913
		31.4409	57	134	0.03656	0.25652
		31.4583	62	124	0.04037	0.23478
		31.4757	61	134	0.0396	0.25652
		31.4931	72	118	0.04798	0.22174
		31.5104	75	136	0.05027	0.26087
		31.5278	63	129	0.04113	0.24565
		31.5452	63	139	0.04113	0.26739
		31.5626	66	139	0.04341	0.26739
		31.5799	65	120	0.04265	0.22609
		31.5973	54	132	0.03427	0.25217
		31.6147	74	122	0.0495	0.23043
		31.6321	64	130	0.04189	0.24783
		31.6494	68	144	0.04494	0.27826
		31.6668	63	145	0.04113	0.28043
		31.6842	68	123	0.04494	0.23261
		31.7016	75	156	0.05027	0.30435
		31.7189	74	134	0.0495	0.25652
		31.7363	58	139	0.03732	0.26739
		31.7537	72	140	0.04798	0.26957
		31.7711	69	138	0.0457	0.26522
		31.7884	73	120	0.04874	0.22609
		31.8058	72	127	0.04798	0.2413
		31.8232	61	163	0.0396	0.31957
		31.8406	92	144	0.06321	0.27826
		31.8579	74	132	0.0495	0.25217
		31.8753	90	164	0.06169	0.32174
		31.8927	69	148	0.0457	0.28696
		31.9101	85	126	0.05788	0.23913
		31.9274	82	135	0.0556	0.2587
		31.9448	85	154	0.05788	0.3
		31.9622	86	150	0.05864	0.2913
		31.9796	79	151	0.05331	0.29348
		31.9969	84	137	0.05712	0.26304
		32.0143	80	196	0.05407	0.3913
		32.0317	89	151	0.06093	0.29348
		32.0491	74	161	0.0495	0.31522
		32.0664	96	156	0.06626	0.30435
		32.0838	80	150	0.05407	0.2913
		32.1012	82	157	0.0556	0.30652
		32.1186	96	149	0.06626	0.28913
		32.1359	89	155	0.06093	0.30217
		32.1533	82	173	0.0556	0.3413
		32.1707	101	163	0.07007	0.31957
		32.1881	88	162	0.06017	0.31739
		32.2054	98	182	0.06778	0.36087
		32.2228	94	181	0.06474	0.3587
		32.2402	119	177	0.08378	0.35
		32.2576	93	183	0.06398	0.36304
		32.2749	95	169	0.0655	0.33261
		32.2923	109	195	0.07616	0.38913
		32.3097	107	199	0.07464	0.39783
		32.3271	108	169	0.0754	0.33261
		32.3444	100	169	0.06931	0.33261
		32.3618	89	174	0.06093	0.34348
		32.3792	101	173	0.07007	0.3413
		32.3966	123	203	0.08682	0.40652
		32.4139	113	187	0.07921	0.37174
		32.4313	118	172	0.08302	0.33913
		32.4487	116	170	0.08149	0.33478
		32.4661	112	185	0.07845	0.36739
		32.4834	108	196	0.0754	0.3913
		32.5008	129	194	0.09139	0.38696
		32.5182	126	193	0.08911	0.38478
		32.5356	130	190	0.09216	0.37826
		32.5529	124	189	0.08759	0.37609
		32.5703	125	168	0.08835	0.33043
		32.5877	137	224	0.09749	0.45217
		32.6051	135	232	0.09596	0.46957
		32.6224	145	193	0.10358	0.38478
		32.6398	143	218	0.10206	0.43913
		32.6572	129	199	0.09139	0.39783
		32.6746	116	202	0.08149	0.40435
		32.6919	131	207	0.09292	0.41522
		32.7093	131	197	0.09292	0.39348
		32.7267	156	203	0.11196	0.40652
		32.7441	151	193	0.10815	0.38478
		32.7614	165	219	0.11881	0.4413
		32.7788	148	241	0.10586	0.48913
		32.7962	151	240	0.10815	0.48696
		32.8136	158	241	0.11348	0.48913
		32.8309	160	219	0.115	0.4413
		32.8483	161	236	0.11577	0.47826
		32.8657	184	263	0.13328	0.53696
		32.8831	190	240	0.13785	0.48696
		32.9004	196	196	0.14242	0.3913
		32.9178	215	214	0.15689	0.43043
		32.9352	213	247	0.15537	0.50217
		32.9526	197	254	0.14318	0.51739
		32.9699	214	238	0.15613	0.48261
		32.9873	215	267	0.15689	0.54565
		33.0047	225	261	0.16451	0.53261
		33.0221	218	264	0.15918	0.53913
		33.0394	252	264	0.18507	0.53913
		33.0568	209	286	0.15232	0.58696
		33.0742	256	278	0.18812	0.56957
		33.0916	255	242	0.18736	0.4913
		33.1089	267	260	0.1965	0.53043
		33.1263	308	306	0.22772	0.63043
		33.1437	299	279	0.22087	0.57174
		33.1611	329	298	0.24372	0.61304
		33.1784	347	271	0.25743	0.55435
		33.1958	375	283	0.27875	0.58043
		33.2132	348	289	0.25819	0.59348
		33.2306	396	267	0.29474	0.54565
		33.248	406	285	0.30236	0.58478
		33.2653	458	315	0.34196	0.65
		33.2827	478	286	0.3572	0.58696
		33.3001	465	319	0.3473	0.6587
		33.3175	568	316	0.42574	0.65217
		33.3348	550	309	0.41203	0.63696
		33.3522	556	354	0.4166	0.73478
		33.3696	593	332	0.44478	0.68696
		33.387	643	312	0.48286	0.64348
		33.4043	681	343	0.51181	0.71087
		33.4217	716	340	0.53846	0.70435
		33.4391	704	326	0.52932	0.67391
		33.4565	818	319	0.61615	0.6587
		33.4738	902	337	0.68012	0.69783
		33.4912	887	329	0.6687	0.68043
		33.5086	862	366	0.64966	0.76087
		33.526	918	324	0.69231	0.66957
		33.5433	1007	362	0.76009	0.75217
		33.5607	990	375	0.74714	0.78043
		33.5781	1060	371	0.80046	0.77174
		33.5955	1022	377	0.77152	0.78478
		33.6128	1088	320	0.82178	0.66087
		33.6302	1139	367	0.86062	0.76304
		33.6476	1215	385	0.91851	0.80217
		33.665	1148	347	0.86748	0.71957
		33.6823	1166	361	0.88119	0.75
		33.6997	1171	378	0.885	0.78696
		33.7171	1195	356	0.90327	0.73913
		33.7345	1229	385	0.92917	0.80217
		33.7518	1276	343	0.96497	0.71087
		33.7692	1186	394	0.89642	0.82174
		33.7866	1191	391	0.90023	0.81522
		33.804	1273	416	0.96268	0.86957
		33.8213	1118	391	0.84463	0.81522
		33.8387	1122	396	0.84768	0.82609
		33.8561	1144	403	0.86443	0.8413
		33.8735	1128	363	0.85225	0.75435
		33.8908	1011	397	0.76314	0.82826
		33.9082	1035	376	0.78142	0.78261
		33.9256	977	371	0.73724	0.77174
		33.943	949	421	0.71592	0.88043
		33.9603	901	395	0.67936	0.82391
		33.9777	915	424	0.69002	0.88696
		33.9951	844	414	0.63595	0.86522
		34.0125	793	418	0.59711	0.87391
		34.0298	766	434	0.57654	0.9087
		34.0472	691	411	0.51942	0.8587
		34.0646	642	417	0.4821	0.87174
		34.082	669	439	0.50267	0.91957
		34.0993	641	412	0.48134	0.86087
		34.1167	569	389	0.4265	0.81087
		34.1341	542	393	0.40594	0.81957
		34.1515	525	396	0.39299	0.82609
		34.1688	460	398	0.34349	0.83043
		34.1862	451	387	0.33663	0.80652
		34.2036	465	410	0.3473	0.85652
		34.221	408	378	0.30388	0.78696
		34.2383	406	410	0.30236	0.85652
		34.2557	367	390	0.27266	0.81304
		34.2731	362	421	0.26885	0.88043
		34.2905	319	385	0.2361	0.80217
		34.3078	323	366	0.23915	0.76087
		34.3252	344	362	0.25514	0.75217
		34.3426	298	356	0.22011	0.73913
		34.36	284	354	0.20944	0.73478
		34.3773	240	400	0.17593	0.83478
		34.3947	249	366	0.18279	0.76087
		34.4121	257	370	0.18888	0.76957
		34.4295	218	367	0.15918	0.76304
		34.4468	235	376	0.17212	0.78261
		34.4642	194	323	0.1409	0.66739
		34.4816	214	350	0.15613	0.72609
		34.499	197	368	0.14318	0.76522
		34.5163	196	360	0.14242	0.74783
		34.5337	180	362	0.13024	0.75217
		34.5511	203	333	0.14775	0.68913
		34.5685	171	352	0.12338	0.73043
		34.5858	179	340	0.12947	0.70435
		34.6032	174	341	0.12567	0.70652
		34.6206	152	325	0.10891	0.67174
		34.638	151	333	0.10815	0.68913
		34.6553	166	308	0.11957	0.63478
		34.6727	132	291	0.09368	0.59783
		34.6901	128	338	0.09063	0.7
		34.7075	145	282	0.10358	0.57826
		34.7248	137	319	0.09749	0.6587
		34.7422	123	289	0.08682	0.59348
		34.7596	110	300	0.07692	0.61739
		34.777	131	302	0.09292	0.62174
		34.7943	126	270	0.08911	0.55217
		34.8117	125	280	0.08835	0.57391
		34.8291	114	305	0.07997	0.62826
		34.8465	91	275	0.06245	0.56304
		34.8638	109	266	0.07616	0.54348
		34.8812	121	274	0.0853	0.56087
		34.8986	112	256	0.07845	0.52174
		34.916	107	272	0.07464	0.55652
		34.9333	98	252	0.06778	0.51304
		34.9507	108	253	0.0754	0.51522
		34.9681	102	264	0.07083	0.53913
		34.9855	97	240	0.06702	0.48696
		35.0028	84	246	0.05712	0.5
		35.0202	88	236	0.06017	0.47826
		35.0376	112	238	0.07845	0.48261
		35.055	108	250	0.0754	0.5087
		35.0723	83	247	0.05636	0.50217
		35.0897	96	252	0.06626	0.51304
		35.1071	92	260	0.06321	0.53043
		35.1245	87	259	0.05941	0.52826
		35.1418	71	208	0.04722	0.41739
		35.1592	78	232	0.05255	0.46957
		35.1766	89	214	0.06093	0.43043
		35.194	82	217	0.0556	0.43696
		35.2113	97	219	0.06702	0.4413
		35.2287	92	208	0.06321	0.41739
		35.2461	75	211	0.05027	0.42391
		35.2635	61	212	0.0396	0.42609
		35.2808	67	201	0.04417	0.40217
		35.2982	86	182	0.05864	0.36087
		35.3156	76	198	0.05103	0.39565
		35.333	73	203	0.04874	0.40652
		35.3503	96	211	0.06626	0.42391
		35.3677	74	171	0.0495	0.33696
		35.3851	76	199	0.05103	0.39783
		35.4025	56	194	0.0358	0.38696
		35.4198	84	163	0.05712	0.31957
		35.4372	65	184	0.04265	0.36522
		35.4546	71	192	0.04722	0.38261
		35.472	68	159	0.04494	0.31087
		35.4893	65	182	0.04265	0.36087
		35.5067	54	179	0.03427	0.35435
		35.5241	69	135	0.0457	0.2587
		35.5415	78	148	0.05255	0.28696
		35.5588	44	182	0.02666	0.36087
		35.5762	44	168	0.02666	0.33043
		35.5936	60	167	0.03884	0.32826
		35.611	74	198	0.0495	0.39565
		35.6283	42	151	0.02513	0.29348
		35.6457	69	154	0.0457	0.3
		35.6631	56	159	0.0358	0.31087
		35.6805	64	157	0.04189	0.30652
		35.6978	64	149	0.04189	0.28913
		35.7152	53	153	0.03351	0.29783
		35.7326	67	120	0.04417	0.22609
		35.75	51	166	0.03199	0.32609
		35.7673	56	158	0.0358	0.3087
		35.7847	58	151	0.03732	0.29348
		35.8021	53	146	0.03351	0.28261
		35.8195	63	146	0.04113	0.28261
		35.8368	62	139	0.04037	0.26739
		35.8542	52	142	0.03275	0.27391
		35.8716	66	122	0.04341	0.23043
		35.889	62	117	0.04037	0.21957
		35.9063	70	135	0.04646	0.2587
		35.9237	60	140	0.03884	0.26957
		35.9411	64	150	0.04189	0.2913
		35.9585	70	129	0.04646	0.24565
		35.9758	79	124	0.05331	0.23478
		35.9932	65	121	0.04265	0.22826
		36.0106	61	140	0.0396	0.26957
		36.028	56	119	0.0358	0.22391
		36.0453	51	158	0.03199	0.3087
		36.0627	51	118	0.03199	0.22174
		36.0801	66	135	0.04341	0.2587
		36.0975	58	133	0.03732	0.25435
		36.1149	56	122	0.0358	0.23043
		36.1322	66	138	0.04341	0.26522
		36.1496	48	116	0.0297	0.21739
		36.167	59	107	0.03808	0.19783
		36.1844	72	121	0.04798	0.22826
		36.2017	66	124	0.04341	0.23478
		36.2191	59	134	0.03808	0.25652
		36.2365	55	123	0.03503	0.23261
		36.2539	61	124	0.0396	0.23478
		36.2712	51	116	0.03199	0.21739
		36.2886	55	112	0.03503	0.2087
		36.306	57	126	0.03656	0.23913
		36.3234	57	120	0.03656	0.22609
		36.3407	48	111	0.0297	0.20652
		36.3581	45	133	0.02742	0.25435
		36.3755	69	136	0.0457	0.26087
		36.3929	49	118	0.03046	0.22174
		36.4102	59	123	0.03808	0.23261
		36.4276	45	110	0.02742	0.20435
		36.445	45	102	0.02742	0.18696
		36.4624	47	115	0.02894	0.21522
		36.4797	67	136	0.04417	0.26087
		36.4971	63	119	0.04113	0.22391
		36.5145	65	110	0.04265	0.20435
		36.5319	75	132	0.05027	0.25217
		36.5492	67	127	0.04417	0.2413
		36.5666	51	112	0.03199	0.2087
		36.584	51	100	0.03199	0.18261
		36.6014	59	107	0.03808	0.19783
		36.6187	69	139	0.0457	0.26739
		36.6361	67	127	0.04417	0.2413
		36.6535	62	128	0.04037	0.24348
		36.6709	63	116	0.04113	0.21739
		36.6882	82	122	0.0556	0.23043
		36.7056	70	136	0.04646	0.26087
		36.723	60	126	0.03884	0.23913
		36.7404	55	101	0.03503	0.18478
		36.7577	75	119	0.05027	0.22391
		36.7751	77	111	0.05179	0.20652
		36.7925	77	108	0.05179	0.2
		36.8099	73	130	0.04874	0.24783
		36.8272	64	134	0.04189	0.25652
		36.8446	62	129	0.04037	0.24565
		36.862	68	109	0.04494	0.20217
		36.8794	64	125	0.04189	0.23696
		36.8967	84	103	0.05712	0.18913
		36.9141	73	148	0.04874	0.28696
		36.9315	74	112	0.0495	0.2087
		36.9489	74	128	0.0495	0.24348
		36.9662	82	142	0.0556	0.27391
		36.9836	78	144	0.05255	0.27826
		37.001	83	124	0.05636	0.23478
		37.0184	77	131	0.05179	0.25
		37.0357	93	112	0.06398	0.2087
		37.0531	119	134	0.08378	0.25652
		37.0705	106	128	0.07388	0.24348
		37.0879	87	117	0.05941	0.21957
		37.1052	108	111	0.0754	0.20652
		37.1226	102	142	0.07083	0.27391
		37.14	109	126	0.07616	0.23913
		37.1574	95	115	0.0655	0.21522
		37.1747	115	134	0.08073	0.25652
		37.1921	99	116	0.06855	0.21739
		37.2095	141	109	0.10053	0.20217
		37.2269	116	110	0.08149	0.20435
		37.2442	120	117	0.08454	0.21957
		37.2616	130	122	0.09216	0.23043
		37.279	147	131	0.1051	0.25
		37.2964	137	114	0.09749	0.21304
		37.3137	155	99	0.1112	0.18043
		37.3311	156	113	0.11196	0.21087
		37.3485	146	138	0.10434	0.26522
		37.3659	174	134	0.12567	0.25652
		37.3832	159	148	0.11424	0.28696
		37.4006	170	127	0.12262	0.2413
		37.418	157	158	0.11272	0.3087
		37.4354	194	155	0.1409	0.30217
		37.4527	191	138	0.13861	0.26522
		37.4701	229	123	0.16756	0.23261
		37.4875	228	119	0.16679	0.22391
		37.5049	234	123	0.17136	0.23261
		37.5222	239	168	0.17517	0.33043
		37.5396	260	127	0.19117	0.2413
		37.557	252	134	0.18507	0.25652
		37.5744	262	122	0.19269	0.23043
		37.5917	272	132	0.2003	0.25217
		37.6091	285	139	0.21021	0.26739
		37.6265	286	136	0.21097	0.26087
		37.6439	311	141	0.23001	0.27174
		37.6612	319	129	0.2361	0.24565
		37.6786	305	156	0.22544	0.30435
		37.696	350	134	0.25971	0.25652
		37.7134	355	152	0.26352	0.29565
		37.7307	360	135	0.26733	0.2587
		37.7481	359	123	0.26657	0.23261
		37.7655	374	128	0.27799	0.24348
		37.7829	374	147	0.27799	0.28478
		37.8002	354	132	0.26276	0.25217
		37.8176	361	123	0.26809	0.23261
		37.835	358	118	0.2658	0.22174
		37.8524	380	125	0.28256	0.23696
		37.8697	378	135	0.28104	0.2587
		37.8871	373	149	0.27723	0.28913
		37.9045	377	155	0.28027	0.30217
		37.9219	363	130	0.26961	0.24783
		37.9392	355	122	0.26352	0.23043
		37.9566	340	168	0.25209	0.33043
		37.974	329	125	0.24372	0.23696
		37.9914	324	142	0.23991	0.27391
		38.0087	306	130	0.2262	0.24783
		38.0261	280	125	0.2064	0.23696
		38.0435	273	148	0.20107	0.28696
		38.0609	278	144	0.20487	0.27826
		38.0782	267	135	0.1965	0.2587
		38.0956	261	133	0.19193	0.25435
		38.113	227	140	0.16603	0.26957
		38.1304	239	153	0.17517	0.29783
		38.1477	214	156	0.15613	0.30435
		38.1651	209	137	0.15232	0.26304
		38.1825	206	124	0.15004	0.23478
		38.1999	178	148	0.12871	0.28696
		38.2172	193	130	0.14014	0.24783
		38.2346	154	154	0.11043	0.3
		38.252	181	155	0.131	0.30217
		38.2694	159	124	0.11424	0.23478
		38.2867	157	130	0.11272	0.24783
		38.3041	165	146	0.11881	0.28261
		38.3215	143	132	0.10206	0.25217
		38.3389	160	121	0.115	0.22826
		38.3562	138	145	0.09825	0.28043
		38.3736	125	130	0.08835	0.24783
		38.391	129	142	0.09139	0.27391
		38.4084	103	134	0.07159	0.25652
		38.4257	119	119	0.08378	0.22391
		38.4431	122	134	0.08606	0.25652
		38.4605	103	147	0.07159	0.28478
		38.4779	95	122	0.0655	0.23043
		38.4952	105	117	0.07312	0.21957
		38.5126	106	127	0.07388	0.2413
		38.53	99	131	0.06855	0.25
		38.5474	102	121	0.07083	0.22826
		38.5647	116	132	0.08149	0.25217
		38.5821	105	118	0.07312	0.22174
		38.5995	96	125	0.06626	0.23696
		38.6169	107	110	0.07464	0.20435
		38.6342	131	134	0.09292	0.25652
		38.6516	107	138	0.07464	0.26522
		38.669	122	113	0.08606	0.21087
		38.6864	104	152	0.07235	0.29565
		38.7037	135	141	0.09596	0.27174
		38.7211	114	114	0.07997	0.21304
		38.7385	125	121	0.08835	0.22826
		38.7559	96	123	0.06626	0.23261
		38.7732	127	119	0.08987	0.22391
		38.7906	111	121	0.07768	0.22826
		38.808	117	131	0.08225	0.25
		38.8254	128	132	0.09063	0.25217
		38.8427	135	136	0.09596	0.26087
		38.8601	136	135	0.09673	0.2587
		38.8775	138	116	0.09825	0.21739
		38.8949	116	114	0.08149	0.21304
		38.9122	134	128	0.0952	0.24348
		38.9296	115	96	0.08073	0.17391
		38.947	97	128	0.06702	0.24348
		38.9644	127	128	0.08987	0.24348
		38.9817	110	151	0.07692	0.29348
		38.9991	119	103	0.08378	0.18913
		39.0165	106	122	0.07388	0.23043
		39.0339	96	114	0.06626	0.21304
		39.0513	103	107	0.07159	0.19783
		39.0686	95	114	0.0655	0.21304
		39.086	114	102	0.07997	0.18696
		39.1034	103	101	0.07159	0.18478
		39.1208	84	109	0.05712	0.20217
		39.1381	73	94	0.04874	0.16957
		39.1555	100	105	0.06931	0.19348
		39.1729	76	97	0.05103	0.17609
		39.1903	83	95	0.05636	0.17174
		39.2076	66	111	0.04341	0.20652
		39.225	75	128	0.05027	0.24348
		39.2424	66	115	0.04341	0.21522
		39.2598	62	115	0.04037	0.21522
		39.2771	73	99	0.04874	0.18043
		39.2945	64	97	0.04189	0.17609
		39.3119	58	91	0.03732	0.16304
		39.3293	59	114	0.03808	0.21304
		39.3466	52	111	0.03275	0.20652
		39.364	55	100	0.03503	0.18261
		39.3814	58	96	0.03732	0.17391
		39.3988	59	123	0.03808	0.23261
		39.4161	48	107	0.0297	0.19783
		39.4335	48	99	0.0297	0.18043
		39.4509	43	92	0.02589	0.16522
		39.4683	44	82	0.02666	0.14348
		39.4856	52	91	0.03275	0.16304
		39.503	43	98	0.02589	0.17826
		39.5204	58	82	0.03732	0.14348
		39.5378	45	108	0.02742	0.2
		39.5551	42	86	0.02513	0.15217
		39.5725	38	71	0.02209	0.11957
		39.5899	54	77	0.03427	0.13261
		39.6073	30	97	0.01599	0.17609
		39.6246	42	88	0.02513	0.15652
		39.642	54	83	0.03427	0.14565
		39.6594	33	84	0.01828	0.14783
		39.6768	39	87	0.02285	0.15435
		39.6941	40	88	0.02361	0.15652
		39.7115	25	93	0.01219	0.16739
		39.7289	36	99	0.02056	0.18043
		39.7463	42	89	0.02513	0.1587
		39.7636	39	90	0.02285	0.16087
		39.781	40	79	0.02361	0.13696
		39.7984	31	84	0.01676	0.14783
		39.8158	43	82	0.02589	0.14348
		39.8331	42	82	0.02513	0.14348
		39.8505	30	68	0.01599	0.11304
		39.8679	38	84	0.02209	0.14783
		39.8853	32	77	0.01752	0.13261
		39.9026	29	78	0.01523	0.13478
		39.92	45	69	0.02742	0.11522
		39.9374	34	72	0.01904	0.12174
		39.9548	31	62	0.01676	0.1
		39.9721	34	79	0.01904	0.13696
		39.9895	30	68	0.01599	0.11304
		40.0069	36	82	0.02056	0.14348
		40.0243	29	70	0.01523	0.11739
		40.0416	38	60	0.02209	0.09565
		40.059	33	80	0.01828	0.13913
		40.0764	33	71	0.01828	0.11957
		40.0938	25	70	0.01219	0.11739
		40.1111	33	63	0.01828	0.10217
		40.1285	36	69	0.02056	0.11522
		40.1459	26	65	0.01295	0.10652
		40.1633	34	82	0.01904	0.14348
		40.1806	28	74	0.01447	0.12609
		40.198	33	68	0.01828	0.11304
		40.2154	21	75	0.00914	0.12826
		40.2328	32	47	0.01752	0.06739
		40.2501	27	73	0.01371	0.12391
		40.2675	25	57	0.01219	0.08913
		40.2849	32	66	0.01752	0.1087
		40.3023	23	70	0.01066	0.11739
		40.3196	23	61	0.01066	0.09783
		40.337	37	74	0.02133	0.12609
		40.3544	27	56	0.01371	0.08696
		40.3718	44	57	0.02666	0.08913
		40.3891	32	47	0.01752	0.06739
		40.4065	30	50	0.01599	0.07391
		40.4239	23	65	0.01066	0.10652
		40.4413	30	58	0.01599	0.0913
		40.4586	26	53	0.01295	0.08043
		40.476	19	60	0.00762	0.09565
		40.4934	23	55	0.01066	0.08478
		40.5108	24	54	0.01142	0.08261
		40.5281	30	61	0.01599	0.09783
		40.5455	32	51	0.01752	0.07609
		40.5629	29	53	0.01523	0.08043
		40.5803	39	46	0.02285	0.06522
		40.5976	22	52	0.0099	0.07826
		40.615	30	53	0.01599	0.08043
		40.6324	30	43	0.01599	0.0587
		40.6498	26	60	0.01295	0.09565
		40.6671	26	58	0.01295	0.0913
		40.6845	24	57	0.01142	0.08913
		40.7019	31	61	0.01676	0.09783
		40.7193	24	48	0.01142	0.06957
		40.7366	32	61	0.01752	0.09783
		40.754	24	48	0.01142	0.06957
		40.7714	26	59	0.01295	0.09348
		40.7888	28	54	0.01447	0.08261
		40.8061	21	49	0.00914	0.07174
		40.8235	24	47	0.01142	0.06739
		40.8409	32	59	0.01752	0.09348
		40.8583	25	36	0.01219	0.04348
		40.8756	30	45	0.01599	0.06304
		40.893	26	53	0.01295	0.08043
		40.9104	27	43	0.01371	0.0587
		40.9278	35	55	0.0198	0.08478
		40.9451	26	56	0.01295	0.08696
		40.9625	13	53	0.00305	0.08043
		40.9799	33	47	0.01828	0.06739
		40.9973	28	63	0.01447	0.10217
		41.0146	30	47	0.01599	0.06739
		41.032	23	57	0.01066	0.08913
		41.0494	25	34	0.01219	0.03913
		41.0668	23	48	0.01066	0.06957
		41.0841	27	48	0.01371	0.06957
		41.1015	27	56	0.01371	0.08696
		41.1189	32	38	0.01752	0.04783
		41.1363	28	40	0.01447	0.05217
		41.1536	13	38	0.00305	0.04783
		41.171	33	57	0.01828	0.08913
		41.1884	19	53	0.00762	0.08043
		41.2058	16	49	0.00533	0.07174
		41.2231	30	49	0.01599	0.07174
		41.2405	30	48	0.01599	0.06957
		41.2579	28	51	0.01447	0.07609
		41.2753	34	41	0.01904	0.05435
		41.2926	24	43	0.01142	0.0587
		41.31	24	56	0.01142	0.08696
		41.3274	28	42	0.01447	0.05652
		41.3448	23	50	0.01066	0.07391
		41.3621	31	57	0.01676	0.08913
		41.3795	31	47	0.01676	0.06739
		41.3969	30	33	0.01599	0.03696
		41.4143	14	38	0.00381	0.04783
		41.4316	25	47	0.01219	0.06739
		41.449	28	55	0.01447	0.08478
		41.4664	19	48	0.00762	0.06957
		41.4838	28	40	0.01447	0.05217
		41.5011	28	41	0.01447	0.05435
		41.5185	20	49	0.00838	0.07174
		41.5359	37	37	0.02133	0.04565
		41.5533	31	50	0.01676	0.07391
		41.5706	27	51	0.01371	0.07609
		41.588	23	45	0.01066	0.06304
		41.6054	26	52	0.01295	0.07826
		41.6228	30	50	0.01599	0.07391
		41.6401	28	39	0.01447	0.05
		41.6575	36	43	0.02056	0.0587
		41.6749	29	40	0.01523	0.05217
		41.6923	34	43	0.01904	0.0587
		41.7096	36	44	0.02056	0.06087
		41.727	35	38	0.0198	0.04783
		41.7444	45	50	0.02742	0.07391
		41.7618	23	51	0.01066	0.07609
		41.7791	26	39	0.01295	0.05
		41.7965	21	41	0.00914	0.05435
		41.8139	22	51	0.0099	0.07609
		41.8313	35	43	0.0198	0.0587
		41.8486	31	37	0.01676	0.04565
		41.866	29	36	0.01523	0.04348
		41.8834	32	33	0.01752	0.03696
		41.9008	29	41	0.01523	0.05435
		41.9182	35	48	0.0198	0.06957
		41.9355	26	41	0.01295	0.05435
		41.9529	28	40	0.01447	0.05217
		41.9703	35	52	0.0198	0.07826
		41.9877	28	35	0.01447	0.0413
		42.005	23	43	0.01066	0.0587
		42.0224	37	39	0.02133	0.05
		42.0398	33	49	0.01828	0.07174
		42.0572	42	41	0.02513	0.05435
		42.0745	40	36	0.02361	0.04348
		42.0919	33	53	0.01828	0.08043
		42.1093	28	50	0.01447	0.07391
		42.1267	29	46	0.01523	0.06522
		42.144	34	40	0.01904	0.05217
		42.1614	44	32	0.02666	0.03478
		42.1788	31	46	0.01676	0.06522
		42.1962	43	44	0.02589	0.06087
		42.2135	46	41	0.02818	0.05435
		42.2309	34	42	0.01904	0.05652
		42.2483	41	45	0.02437	0.06304
		42.2657	49	53	0.03046	0.08043
		42.283	39	35	0.02285	0.0413
		42.3004	40	44	0.02361	0.06087
		42.3178	44	43	0.02666	0.0587
		42.3352	44	33	0.02666	0.03696
		42.3525	35	42	0.0198	0.05652
		42.3699	40	43	0.02361	0.0587
		42.3873	54	37	0.03427	0.04565
		42.4047	54	38	0.03427	0.04783
		42.422	44	42	0.02666	0.05652
		42.4394	37	42	0.02133	0.05652
		42.4568	48	39	0.0297	0.05
		42.4742	39	35	0.02285	0.0413
		42.4915	38	43	0.02209	0.0587
		42.5089	39	34	0.02285	0.03913
		42.5263	37	36	0.02133	0.04348
		42.5437	44	54	0.02666	0.08261
		42.561	37	32	0.02133	0.03478
		42.5784	49	54	0.03046	0.08261
		42.5958	52	42	0.03275	0.05652
		42.6132	33	48	0.01828	0.06957
		42.6305	47	50	0.02894	0.07391
		42.6479	58	40	0.03732	0.05217
		42.6653	30	44	0.01599	0.06087
		42.6827	43	40	0.02589	0.05217
		42.7	43	42	0.02589	0.05652
		42.7174	38	54	0.02209	0.08261
		42.7348	43	52	0.02589	0.07826
		42.7522	38	39	0.02209	0.05
		42.7695	46	31	0.02818	0.03261
		42.7869	38	43	0.02209	0.0587
		42.8043	33	48	0.01828	0.06957
		42.8217	32	45	0.01752	0.06304
		42.839	29	42	0.01523	0.05652
		42.8564	36	34	0.02056	0.03913
		42.8738	33	43	0.01828	0.0587
		42.8912	35	39	0.0198	0.05
		42.9085	43	32	0.02589	0.03478
		42.9259	31	29	0.01676	0.02826
		42.9433	32	26	0.01752	0.02174
		42.9607	29	39	0.01523	0.05
		42.978	30	41	0.01599	0.05435
		42.9954	32	35	0.01752	0.0413
		43.0128	16	38	0.00533	0.04783
		43.0302	28	32	0.01447	0.03478
		43.0475	26	42	0.01295	0.05652
		43.0649	20	40	0.00838	0.05217
		43.0823	38	26	0.02209	0.02174
		43.0997	27	44	0.01371	0.06087
		43.117	29	41	0.01523	0.05435
		43.1344	21	32	0.00914	0.03478
		43.1518	20	42	0.00838	0.05652
		43.1692	23	40	0.01066	0.05217
		43.1865	33	46	0.01828	0.06522
		43.2039	28	42	0.01447	0.05652
		43.2213	25	35	0.01219	0.0413
		43.2387	23	30	0.01066	0.03043
		43.256	19	32	0.00762	0.03478
		43.2734	28	43	0.01447	0.0587
		43.2908	22	41	0.0099	0.05435
		43.3082	25	31	0.01219	0.03261
		43.3255	24	40	0.01142	0.05217
		43.3429	24	38	0.01142	0.04783
		43.3603	34	41	0.01904	0.05435
		43.3777	25	31	0.01219	0.03261
		43.395	21	44	0.00914	0.06087
		43.4124	24	33	0.01142	0.03696
		43.4298	23	40	0.01066	0.05217
		43.4472	29	39	0.01523	0.05
		43.4645	26	29	0.01295	0.02826
		43.4819	22	45	0.0099	0.06304
		43.4993	19	35	0.00762	0.0413
		43.5167	16	44	0.00533	0.06087
		43.534	20	32	0.00838	0.03478
		43.5514	25	37	0.01219	0.04565
		43.5688	31	30	0.01676	0.03043
		43.5862	33	28	0.01828	0.02609
		43.6035	17	24	0.00609	0.01739
		43.6209	18	47	0.00685	0.06739
		43.6383	22	24	0.0099	0.01739
		43.6557	19	39	0.00762	0.05
		43.673	30	30	0.01599	0.03043
		43.6904	27	44	0.01371	0.06087
		43.7078	26	55	0.01295	0.08478
		43.7252	24	28	0.01142	0.02609
		43.7425	26	48	0.01295	0.06957
		43.7599	16	35	0.00533	0.0413
		43.7773	24	28	0.01142	0.02609
		43.7947	25	36	0.01219	0.04348
		43.812	28	40	0.01447	0.05217
		43.8294	27	41	0.01371	0.05435
		43.8468	24	38	0.01142	0.04783
		43.8642	18	41	0.00685	0.05435
		43.8815	31	41	0.01676	0.05435
		43.8989	25	29	0.01219	0.02826
		43.9163	24	35	0.01142	0.0413
		43.9337	20	33	0.00838	0.03696
		43.951	23	41	0.01066	0.05435
		43.9684	21	31	0.00914	0.03261
		43.9858	24	48	0.01142	0.06957
		44.0032	19	31	0.00762	0.03261
		44.0205	24	42	0.01142	0.05652
		44.0379	26	29	0.01295	0.02826
		44.0553	22	29	0.0099	0.02826
		44.0727	28	30	0.01447	0.03043
		44.09	19	52	0.00762	0.07826
		44.1074	22	33	0.0099	0.03696
		44.1248	25	38	0.01219	0.04783
		44.1422	22	35	0.0099	0.0413
		44.1595	17	31	0.00609	0.03261
		44.1769	31	31	0.01676	0.03261
		44.1943	22	40	0.0099	0.05217
		44.2117	16	29	0.00533	0.02826
		44.229	20	34	0.00838	0.03913
		44.2464	31	35	0.01676	0.0413
		44.2638	21	34	0.00914	0.03913
		44.2812	21	41	0.00914	0.05435
		44.2985	24	34	0.01142	0.03913
		44.3159	21	39	0.00914	0.05
		44.3333	24	41	0.01142	0.05435
		44.3507	20	30	0.00838	0.03043
		44.368	15	40	0.00457	0.05217
		44.3854	21	41	0.00914	0.05435
		44.4028	21	26	0.00914	0.02174
		44.4202	16	33	0.00533	0.03696
		44.4375	31	44	0.01676	0.06087
		44.4549	19	40	0.00762	0.05217
		44.4723	23	28	0.01066	0.02609
		44.4897	34	42	0.01904	0.05652
		44.507	23	38	0.01066	0.04783
		44.5244	22	42	0.0099	0.05652
		44.5418	20	32	0.00838	0.03478
		44.5592	25	33	0.01219	0.03696
		44.5765	21	22	0.00914	0.01304
		44.5939	23	30	0.01066	0.03043
		44.6113	23	29	0.01066	0.02826
		44.6287	21	33	0.00914	0.03696
		44.646	25	26	0.01219	0.02174
		44.6634	23	40	0.01066	0.05217
		44.6808	20	31	0.00838	0.03261
		44.6982	21	31	0.00914	0.03261
		44.7155	19	36	0.00762	0.04348
[truncated: 2,001 more rows]

## Sheet: Figure 1b
Figure 1b	Raman shift (cm-1)	SnO2	Sn0.8Ge0.2O2	Normalized-SnO2	Normalized-Sn0.8Ge0.2O2
	1000.51	0.05515	0.50356	0.05515	0.05974
	998.766	0.04981	0.53219	0.04981	0.11768
	997.017	0.05338	0.51725	0.05338	0.08744
	995.267	0.04122	0.51212	0.04122	0.07706
	993.517	0.04847	0.5093	0.04847	0.07134
	991.767	0.04733	0.51224	0.04733	0.0773
	990.016	0.04461	0.52153	0.04461	0.0961
	988.265	0.0571	0.52101	0.0571	0.09506
	986.513	0.03919	0.53116	0.03919	0.11559
	984.761	0.05009	0.50875	0.05009	0.07023
	983.009	0.0589	0.52263	0.0589	0.09833
	981.256	0.05985	0.51492	0.05985	0.08272
	979.503	0.04352	0.51498	0.04352	0.08284
	977.75	0.04762	0.52655	0.04762	0.10627
	975.996	0.04438	0.50906	0.04438	0.07086
	974.242	0.07725	0.50682	0.07725	0.06633
	972.487	0.05675	0.52443	0.05675	0.10196
	970.732	0.05142	0.49314	0.05142	0.03864
	968.977	0.03982	0.49781	0.03982	0.04808
	967.221	0.05541	0.51454	0.05541	0.08195
	965.465	0.03964	0.52495	0.03964	0.10302
	963.709	0.06463	0.52213	0.06463	0.09732
	961.952	0.04624	0.51013	0.04624	0.07302
	960.195	0.01847	0.51564	0.01847	0.08419
	958.437	0.04553	0.51542	0.04553	0.08373
	956.679	0.03865	0.51117	0.03865	0.07513
	954.921	0.061	0.50319	0.061	0.05899
	953.162	0.04734	0.4958	0.04734	0.04401
	951.403	0.04568	0.52885	0.04568	0.11092
	949.644	0.01533	0.50338	0.01533	0.05937
	947.884	0.04392	0.49312	0.04392	0.0386
	946.124	0.03862	0.50465	0.03862	0.06194
	944.363	0.04478	0.50213	0.04478	0.05684
	942.602	0.04	0.51824	0.04	0.08945
	940.841	0.0373	0.514	0.0373	0.08087
	939.079	0.04189	0.50748	0.04189	0.06765
	937.317	0.02618	0.50839	0.02618	0.06951
	935.555	0.02088	0.51905	0.02088	0.09108
	933.792	0.04161	0.5171	0.04161	0.08714
	932.029	0.02955	0.49627	0.02955	0.04497
	930.265	0.0279	0.50606	0.0279	0.06479
	928.501	0.03353	0.51442	0.03353	0.08171
	926.736	0.02615	0.49875	0.02615	0.04998
	924.972	0.03023	0.51368	0.03023	0.08021
	923.207	0.01973	0.50316	0.01973	0.05892
	921.441	0.029	0.50179	0.029	0.05615
	919.675	0.01384	0.49271	0.01384	0.03776
	917.909	0.01323	0.48963	0.01323	0.03153
	916.142	0.01782	0.50054	0.01782	0.05362
	914.375	0.02293	0.49575	0.02293	0.04392
	912.608	0.02751	0.50866	0.02751	0.07005
	910.84	0.04611	0.50301	0.04611	0.05862
	909.072	0.0429	0.51506	0.0429	0.083
	907.303	0.02516	0.50056	0.02516	0.05366
	905.534	0.01729	0.48893	0.01729	0.03011
	903.765	0.0338	0.50582	0.0338	0.0643
	901.995	0	0.51472	0	0.08231
	900.225	0.03413	0.48969	0.03413	0.03165
	898.454	0.02938	0.50998	0.02938	0.07273
	896.684	0.04328	0.51688	0.04328	0.08669
	894.912	0.02816	0.49842	0.02816	0.04933
	893.141	0.0348	0.50048	0.0348	0.05349
	891.369	0.03057	0.47405	0.03057	0
	889.596	0.02115	0.50885	0.02115	0.07044
	887.823	0.04126	0.50606	0.04126	0.06479
	886.05	0.04168	0.50868	0.04168	0.0701
	884.277	0.02503	0.50305	0.02503	0.05869
	882.503	0.04511	0.50595	0.04511	0.06457
	880.728	0.04812	0.50175	0.04812	0.05606
	878.954	0.02683	0.49356	0.02683	0.03949
	877.179	0.0438	0.48936	0.0438	0.03098
	875.403	0.05662	0.4934	0.05662	0.03916
	873.627	0.0405	0.52443	0.0405	0.10197
	871.851	0.02698	0.49437	0.02698	0.04113
	870.075	0.03774	0.50494	0.03774	0.06252
	868.298	0.02163	0.50897	0.02163	0.07069
	866.52	0.03187	0.50931	0.03187	0.07138
	864.742	0.04623	0.50057	0.04623	0.05368
	862.964	0.03737	0.49297	0.03737	0.03829
	861.186	0.03211	0.51488	0.03211	0.08263
	859.407	0.05214	0.50018	0.05214	0.05289
	857.627	0.05875	0.52123	0.05875	0.09549
	855.848	0.05143	0.4986	0.05143	0.04968
	854.068	0.04618	0.50461	0.04618	0.06185
	852.287	0.05485	0.49758	0.05485	0.04762
	850.506	0.0532	0.50699	0.0532	0.06667
	848.725	0.05208	0.50705	0.05208	0.06678
	846.943	0.05301	0.50314	0.05301	0.05887
	845.161	0.06682	0.49866	0.06682	0.04982
	843.379	0.06672	0.50665	0.06672	0.06598
	841.596	0.05221	0.48916	0.05221	0.03057
	839.813	0.04902	0.49261	0.04902	0.03757
	838.03	0.06642	0.5071	0.06642	0.06689
	836.246	0.0586	0.50885	0.0586	0.07045
	834.461	0.05388	0.51259	0.05388	0.078
	832.677	0.08206	0.50161	0.08206	0.05579
	830.891	0.06345	0.5158	0.06345	0.08451
	829.106	0.06078	0.50879	0.06078	0.07032
	827.32	0.06942	0.50065	0.06942	0.05385
	825.534	0.05494	0.50608	0.05494	0.06483
	823.747	0.07436	0.51659	0.07436	0.08609
	821.96	0.06501	0.52172	0.06501	0.09649
	820.173	0.07364	0.48902	0.07364	0.03031
	818.385	0.08278	0.50997	0.08278	0.0727
	816.597	0.08576	0.5168	0.08576	0.08652
	814.808	0.07129	0.51008	0.07129	0.07293
	813.019	0.07529	0.52931	0.07529	0.11186
	811.23	0.0757	0.5257	0.0757	0.10454
	809.44	0.09765	0.52772	0.09765	0.10864
	807.65	0.09447	0.51932	0.09447	0.09162
	805.859	0.09436	0.54502	0.09436	0.14364
	804.069	0.10809	0.55436	0.10809	0.16255
	802.277	0.10132	0.51947	0.10132	0.09194
	800.486	0.0756	0.53276	0.0756	0.11884
	798.693	0.09752	0.53281	0.09752	0.11893
	796.901	0.10254	0.54271	0.10254	0.13898
	795.108	0.11113	0.55824	0.11113	0.17041
	793.315	0.132	0.57742	0.132	0.20922
	791.521	0.10529	0.55833	0.10529	0.17058
	789.727	0.12564	0.58678	0.12564	0.22817
	787.933	0.14189	0.57332	0.14189	0.20092
	786.138	0.17808	0.59388	0.17808	0.24255
	784.343	0.16262	0.61893	0.16262	0.29325
	782.547	0.16147	0.60154	0.16147	0.25804
	780.751	0.2007	0.61478	0.2007	0.28484
	778.955	0.20312	0.62127	0.20312	0.29798
	777.158	0.21015	0.63029	0.21015	0.31623
	775.361	0.23912	0.63649	0.23912	0.32879
	773.563	0.22418	0.64101	0.22418	0.33793
	771.766	0.23732	0.65591	0.23732	0.36809
	769.967	0.24688	0.65705	0.24688	0.3704
	768.169	0.24827	0.66801	0.24827	0.39259
	766.369	0.21191	0.68402	0.21191	0.42499
	764.57	0.22402	0.69525	0.22402	0.44772
	762.77	0.20451	0.71152	0.20451	0.48066
	760.97	0.17737	0.71181	0.17737	0.48124
	759.169	0.19508	0.71518	0.19508	0.48807
	757.368	0.18017	0.7306	0.18017	0.51927
	755.567	0.15661	0.74405	0.15661	0.5465
	753.765	0.18858	0.75133	0.18858	0.56124
	751.963	0.17369	0.74797	0.17369	0.55443
	750.16	0.19189	0.76757	0.19189	0.5941
	748.357	0.19431	0.7782	0.19431	0.61562
	746.554	0.19113	0.76672	0.19113	0.59238
	744.75	0.18439	0.76923	0.18439	0.59747
	742.946	0.18121	0.77259	0.18121	0.60425
	741.141	0.18719	0.77314	0.18719	0.60537
	739.336	0.19418	0.73567	0.19418	0.52953
	737.531	0.20117	0.74657	0.20117	0.5516
	735.725	0.1797	0.73623	0.1797	0.53067
	733.919	0.19431	0.73092	0.19431	0.51993
	732.112	0.19316	0.71864	0.19316	0.49505
	730.305	0.20827	0.69658	0.20827	0.45041
	728.498	0.20459	0.68095	0.20459	0.41878
	726.69	0.20141	0.70079	0.20141	0.45892
	724.882	0.21093	0.6807	0.21093	0.41827
	723.074	0.21029	0.68852	0.21029	0.43411
	721.265	0.20407	0.68045	0.20407	0.41776
	719.455	0.19988	0.67209	0.19988	0.40084
	717.646	0.20787	0.66402	0.20787	0.38451
	715.836	0.20672	0.66933	0.20672	0.39526
	714.025	0.20203	0.65987	0.20203	0.37611
	712.214	0.21102	0.66797	0.21102	0.3925
	710.403	0.22254	0.64932	0.22254	0.35475
	708.591	0.20367	0.6499	0.20367	0.35592
	706.779	0.20657	0.62903	0.20657	0.31368
	704.967	0.21758	0.66218	0.21758	0.38079
	703.154	0.2134	0.66693	0.2134	0.3904
	701.341	0.23756	0.66723	0.23756	0.391
	699.527	0.24249	0.64276	0.24249	0.34147
	697.713	0.23931	0.65669	0.23931	0.36966
	695.899	0.26294	0.66199	0.26294	0.38039
	694.084	0.25825	0.65727	0.25825	0.37086
	692.269	0.27328	0.64673	0.27328	0.34951
	690.453	0.25948	0.66982	0.25948	0.39624
	688.637	0.23862	0.64788	0.23862	0.35183
	686.821	0.26273	0.63734	0.26273	0.3305
	685.004	0.24693	0.63292	0.24693	0.32155
	683.186	0.25336	0.63099	0.25336	0.31766
	681.369	0.28402	0.64629	0.28402	0.34861
	679.551	0.25661	0.64242	0.25661	0.34079
	677.733	0.27514	0.64715	0.27514	0.35037
	675.914	0.25633	0.66465	0.25633	0.38579
	674.095	0.26981	0.66716	0.26981	0.39087
	672.275	0.27168	0.65664	0.27168	0.36957
	670.455	0.25439	0.63558	0.25439	0.32695
	668.635	0.26937	0.64115	0.26937	0.33821
	666.814	0.26116	0.66306	0.26116	0.38257
	664.993	0.27261	0.64396	0.27261	0.3439
	663.171	0.27751	0.65367	0.27751	0.36356
	661.349	0.26829	0.68388	0.26829	0.4247
	659.527	0.29081	0.69302	0.29081	0.44321
	657.704	0.31885	0.65566	0.31885	0.36758
	655.881	0.31165	0.68695	0.31165	0.43092
	654.057	0.32508	0.69858	0.32508	0.45446
	652.233	0.35059	0.69969	0.35059	0.45671
	650.409	0.34539	0.72791	0.34539	0.51383
	648.584	0.37994	0.74534	0.37994	0.5491
	646.759	0.422	0.7434	0.422	0.54517
	644.933	0.46455	0.74975	0.46455	0.55803
	643.107	0.51312	0.76522	0.51312	0.58935
	641.281	0.55663	0.7945	0.55663	0.64861
	639.454	0.64183	0.82736	0.64183	0.71511
	637.627	0.73151	0.82816	0.73151	0.71674
	635.8	0.84073	0.82897	0.84073	0.71837
	633.972	0.93836	0.85186	0.93836	0.76471
	632.143	0.97872	0.84576	0.97872	0.75236
	630.315	1	0.84325	1	0.74728
	628.485	0.92896	0.82832	0.92896	0.71707
	626.656	0.85995	0.83244	0.85995	0.72539
	624.826	0.78595	0.80208	0.78595	0.66395
	622.996	0.69394	0.82136	0.69394	0.70297
	621.165	0.61801	0.82134	0.61801	0.70293
	619.334	0.5797	0.81139	0.5797	0.6828
	617.502	0.53841	0.81578	0.53841	0.69168
	615.67	0.4831	0.81796	0.4831	0.6961
	613.838	0.47539	0.79205	0.47539	0.64366
	612.005	0.44065	0.82067	0.44065	0.70158
	610.172	0.42145	0.8168	0.42145	0.69374
	608.338	0.39875	0.80109	0.39875	0.66194
	606.504	0.39357	0.83216	0.39357	0.72484
	604.67	0.37839	0.8016	0.37839	0.66298
	602.835	0.35772	0.82331	0.35772	0.70692
	601	0.37505	0.82356	0.37505	0.70743
	599.164	0.34439	0.83233	0.34439	0.72519
	597.329	0.35722	0.80949	0.35722	0.67896
	595.492	0.36905	0.85811	0.36905	0.77736
	593.655	0.3504	0.85589	0.3504	0.77285
	591.818	0.36023	0.84349	0.36023	0.74777
	589.981	0.34258	0.8572	0.34258	0.7755
	588.143	0.36888	0.8514	0.36888	0.76377
	586.304	0.36323	0.84615	0.36323	0.75315
	584.465	0.36106	0.86588	0.36106	0.79309
	582.626	0.37786	0.86475	0.37786	0.7908
	580.787	0.38069	0.88364	0.38069	0.82904
	578.947	0.38401	0.87812	0.38401	0.81786
	577.106	0.37137	0.88	0.37137	0.82167
	575.265	0.35974	0.88572	0.35974	0.83325
	573.424	0.36705	0.9109	0.36705	0.8842
	571.583	0.38183	0.88647	0.38183	0.83476
	569.741	0.37867	0.87629	0.37867	0.81416
	567.898	0.3805	0.88502	0.3805	0.83182
	566.055	0.38083	0.90661	0.38083	0.87553
	564.212	0.38663	0.89836	0.38663	0.85882
	562.368	0.38845	0.9235	0.38845	0.9097
	560.524	0.41067	0.89307	0.41067	0.84812
	558.68	0.38064	0.93243	0.38064	0.92779
	556.835	0.40435	0.90448	0.40435	0.87121
	554.99	0.39771	0.92112	0.39771	0.90489
	553.144	0.404	0.90603	0.404	0.87435
	551.298	0.41128	0.92567	0.41128	0.9141
	549.452	0.41608	0.91442	0.41608	0.89133
	547.605	0.39304	0.93186	0.39304	0.92663
	545.757	0.3884	0.93399	0.3884	0.93095
	543.91	0.38177	0.95251	0.38177	0.96843
	542.062	0.40047	0.93444	0.40047	0.93185
	540.213	0.38689	0.94858	0.38689	0.96048
	538.364	0.38126	0.93761	0.38126	0.93827
	536.515	0.38953	0.94465	0.38953	0.95252
	534.665	0.37397	0.93505	0.37397	0.93309
	532.815	0.37629	0.95955	0.37629	0.98267
	530.965	0.35777	0.93931	0.35777	0.94171
	529.114	0.35562	0.92754	0.35562	0.91788
	527.262	0.35	0.94929	0.35	0.96191
	525.411	0.34885	0.95033	0.34885	0.96401
	523.558	0.34571	0.96035	0.34571	0.9843
	521.706	0.35496	0.96302	0.35496	0.9897
	519.853	0.35183	0.96487	0.35183	0.99344
	517.999	0.33879	0.95718	0.33879	0.97789
	516.146	0.34457	0.94651	0.34457	0.95628
	514.291	0.33946	0.95816	0.33946	0.97986
	512.437	0.3294	0.92735	0.3294	0.91751
	510.582	0.32974	0.96811	0.32974	1
	508.726	0.34244	0.93596	0.34244	0.93492
	506.871	0.34426	0.91959	0.34426	0.90179
	505.014	0.32629	0.92062	0.32629	0.90389
	503.158	0.33157	0.92438	0.33157	0.91149
	501.301	0.3324	0.91156	0.3324	0.88554
	499.443	0.31495	0.90336	0.31495	0.86894
	497.585	0.32418	0.91255	0.32418	0.88754
	495.727	0.31859	0.87937	0.31859	0.82039
	493.868	0.30017	0.88611	0.30017	0.83404
	492.009	0.28274	0.8934	0.28274	0.84879
	490.15	0.2742	0.8749	0.2742	0.81135
	488.29	0.28096	0.87432	0.28096	0.81017
	486.429	0.27982	0.86777	0.27982	0.79691
	484.569	0.27474	0.86068	0.27474	0.78256
	482.708	0.26473	0.85115	0.26473	0.76327
	480.846	0.28825	0.84488	0.28825	0.75058
	478.984	0.29007	0.85921	0.29007	0.77959
	477.122	0.28943	0.84292	0.28943	0.7466
	475.259	0.29421	0.82717	0.29421	0.71473
	473.396	0.28864	0.8377	0.28864	0.73605
	471.532	0.29834	0.82738	0.29834	0.71516
	469.668	0.26766	0.79892	0.26766	0.65756
	467.804	0.26751	0.83219	0.26751	0.72489
	465.939	0.22603	0.80997	0.22603	0.67991
	464.073	0.25591	0.77856	0.25591	0.61634
	462.208	0.26314	0.80207	0.26314	0.66393
	460.342	0.22562	0.77689	0.22562	0.61297
	458.475	0.22991	0.76687	0.22991	0.59268
	456.608	0.20962	0.77658	0.20962	0.61234
	454.741	0.17656	0.769	0.17656	0.59699
	452.873	0.19068	0.76763	0.19068	0.59421
	451.005	0.18662	0.76707	0.18662	0.59308
	449.137	0.19386	0.74166	0.19386	0.54166
	447.268	0.17164	0.73166	0.17164	0.52141
	445.398	0.20686	0.73408	0.20686	0.52631
	443.528	0.18661	0.70492	0.18661	0.46729
	441.658	0.17519	0.70815	0.17519	0.47383
	439.788	0.1682	0.69897	0.1682	0.45525
	437.917	0.1666	0.67874	0.1666	0.4143
	436.045	0.17285	0.67362	0.17285	0.40393
	434.173	0.15214	0.66014	0.15214	0.37665
	432.301	0.15202	0.65799	0.15202	0.3723
	430.428	0.15827	0.63616	0.15827	0.32813
	428.555	0.15423	0.64022	0.15423	0.33633
	426.682	0.15068	0.65046	0.15068	0.35706
	424.808	0.13293	0.62973	0.13293	0.3151
	422.933	0.13526	0.61978	0.13526	0.29496
	421.059	0.13172	0.5988	0.13172	0.25249
	419.184	0.10224	0.6085	0.10224	0.27213
	417.308	0.13638	0.59614	0.13638	0.24712
	415.432	0.10642	0.61176	0.10642	0.27873
	413.556	0.1249	0.57816	0.1249	0.21072
	411.679	0.10913	0.57683	0.10913	0.20804
	409.801	0.09778	0.56583	0.09778	0.18578
	407.924	0.10647	0.55726	0.10647	0.16842
	406.046	0.08681	0.53982	0.08681	0.13312
	404.167	0.09941	0.542	0.09941	0.13753
	402.288	0.08807	0.53397	0.08807	0.12128
	400.409	0.09089	0.52138	0.09089	0.0958

## Sheet: Figure 1c
Figure 1c	Binding energy (eV)	SnO2	Sn0.8Ge0.2O2	Normalized-SnO2	Normalized-Sn0.8Ge0.2O2
	500.28	75930.6	88770.7	0.06446	0.06777
	500.18	75951.3	88218	0.06448	0.06706
	500.08	75945.9	87357.8	0.06447	0.06595
	499.98	74954.6	86578.9	0.06338	0.06494
	499.88	74697	86208.7	0.0631	0.06447
	499.78	74967.6	84525.2	0.0634	0.0623
	499.68	73960	84142.8	0.06229	0.0618
	499.58	73926.6	84316.8	0.06225	0.06203
	499.48	73027.9	83470.6	0.06127	0.06093
	499.38	72027.7	82261.7	0.06017	0.05938
	499.28	70882.8	82638.9	0.05891	0.05986
	499.18	70612.6	82644.5	0.05861	0.05987
	499.08	68923	81204.3	0.05676	0.05801
	498.98	69121.7	81396.4	0.05698	0.05826
	498.88	67833.7	81342.5	0.05556	0.05819
	498.78	67765	81132.3	0.05549	0.05792
	498.68	66831.8	82128.8	0.05446	0.0592
	498.58	67056.6	81476.8	0.05471	0.05836
	498.48	67162.3	81906.2	0.05482	0.05892
	498.38	66691.7	82183.3	0.05431	0.05927
	498.28	66568.7	82845.9	0.05417	0.06013
	498.18	66230	83298.1	0.0538	0.06071
	498.08	67266.3	84095.7	0.05494	0.06174
	497.98	67207	84823.1	0.05487	0.06268
	497.88	67316.1	86594.1	0.05499	0.06496
	497.78	67345.7	87775.8	0.05503	0.06649
	497.68	69151.3	90618.6	0.05701	0.07016
	497.58	69860.7	93069.9	0.05779	0.07332
	497.48	71694.8	95771	0.0598	0.0768
	497.38	72940.9	99085.9	0.06117	0.08108
	497.28	75175.8	103731	0.06363	0.08707
	497.18	76844.7	110295	0.06546	0.09554
	497.08	79948.8	118327	0.06887	0.1059
	496.98	82267.2	127492	0.07141	0.11773
	496.88	86548.7	141447	0.07612	0.13573
	496.78	91778.4	159246	0.08186	0.15869
	496.68	97670.5	180365	0.08833	0.18594
	496.58	105420	207717	0.09684	0.22123
	496.48	116143	239826	0.10862	0.26265
	496.38	130611	278180	0.12451	0.31214
	496.28	148971	323273	0.14468	0.37031
	496.18	172127	372017	0.17011	0.4332
	496.08	202692	421049	0.20368	0.49645
	495.98	238288	469950	0.24278	0.55954
	495.88	279872	512189	0.28845	0.61404
	495.78	330592	548821	0.34416	0.6613
	495.68	387983	574962	0.40719	0.69502
	495.58	447002	589765	0.47201	0.71412
	495.48	505613	591500	0.53639	0.71636
	495.38	564372	580650	0.60092	0.70236
	495.28	612319	554450	0.65359	0.66856
	495.18	645958	515481	0.69053	0.61828
	495.08	665770	467683	0.71229	0.55662
	494.98	670213	413850	0.71717	0.48717
	494.88	652665	358039	0.6979	0.41516
	494.78	617435	304128	0.65921	0.34561
	494.68	563881	254353	0.60039	0.2814
	494.58	500563	214038	0.53084	0.22938
	494.48	431395	179260	0.45487	0.18452
	494.38	363913	152196	0.38075	0.1496
	494.28	302467	132459	0.31327	0.12414
	494.18	247108	116317	0.25246	0.10331
	494.08	202656	105137	0.20364	0.08889
	493.98	167793	96007.1	0.16535	0.07711
	493.88	140874	89221.8	0.13578	0.06835
	493.78	118597	83943.3	0.11132	0.06154
	493.68	102725	79297.2	0.09388	0.05555
	493.58	90813.6	74801.3	0.0808	0.04975
	493.48	82243.6	71880.9	0.07139	0.04598
	493.38	74310.1	69372.9	0.06268	0.04275
	493.28	68659.1	67168.5	0.05647	0.0399
	493.18	64428.3	65357.5	0.05182	0.03757
	493.08	59771.3	63559.8	0.04671	0.03525
	492.98	56942.9	62797.7	0.0436	0.03426
	492.88	54591.3	60852.2	0.04102	0.03175
	492.78	51757.9	60003.3	0.03791	0.03066
	492.68	49811.7	59357.9	0.03577	0.02983
	492.58	48177.6	57594.3	0.03397	0.02755
	492.48	46585.3	56757.5	0.03222	0.02647
	492.38	44921.3	56185.8	0.0304	0.02573
	492.28	44668	55637.6	0.03012	0.02503
	492.18	43417.4	54920.1	0.02875	0.0241
	492.08	42243.5	54266.1	0.02746	0.02326
	491.98	41402.4	53080.9	0.02653	0.02173
	491.88	40132.2	53213.1	0.02514	0.0219
	491.78	38870.4	52907.6	0.02375	0.0215
	491.68	38687.2	52363.3	0.02355	0.0208
	491.58	38164.2	52255.2	0.02298	0.02066
	491.48	37387.6	52067.2	0.02212	0.02042
	491.38	37568.2	52162.2	0.02232	0.02054
	491.28	37178	51944.7	0.02189	0.02026
	491.18	36414.1	51133.7	0.02105	0.01922
	491.08	36161.4	51823.6	0.02078	0.02011
	490.98	35529.1	52102.2	0.02008	0.02047
	490.88	35960.1	52108.8	0.02055	0.02047
	490.78	35280.2	52265.8	0.01981	0.02068
	490.68	35469.6	52218.1	0.02002	0.02062
	490.58	35718.4	53542.8	0.02029	0.02232
	490.48	35405.8	54568.2	0.01995	0.02365
	490.38	35950.9	54717.9	0.02054	0.02384
	490.28	35893.9	55710.9	0.02048	0.02512
	490.18	36713.3	56815	0.02138	0.02655
	490.08	37164.2	57531.6	0.02188	0.02747
	489.98	37913.1	59318.7	0.0227	0.02978
	489.88	38486.5	61298.5	0.02333	0.03233
	489.78	39514.5	62680.7	0.02446	0.03411
	489.68	40553.2	64144.4	0.0256	0.036
	489.58	41777.8	66482.3	0.02694	0.03902
	489.48	43556.3	69007.1	0.0289	0.04228
	489.38	44806.8	71688.4	0.03027	0.04573
	489.28	46358.8	74596.2	0.03198	0.04949
	489.18	48743.8	78630.5	0.0346	0.05469
	489.08	50385	83725.9	0.0364	0.06126
	488.98	52711.3	88894.9	0.03895	0.06793
	488.88	56313.1	95774	0.04291	0.07681
	488.78	60023.8	105003	0.04698	0.08871
	488.68	63793.9	118025	0.05113	0.10551
	488.58	68523.3	132196	0.05632	0.1238
	488.48	74361.8	150139	0.06273	0.14695
	488.38	82632.7	174987	0.07182	0.179
	488.28	92196.6	206146	0.08232	0.2192
	488.18	104376	245079	0.0957	0.26943
	488.08	119142	291820	0.11192	0.32973
	487.98	140256	347285	0.13511	0.40129
	487.88	166110	409492	0.1635	0.48154
	487.78	200160	478738	0.2009	0.57088
	487.68	241307	550554	0.24609	0.66353
	487.58	292863	622975	0.30272	0.75697
	487.48	356418	686552	0.37252	0.83899
	487.38	428869	739490	0.4521	0.90728
	487.28	505734	778524	0.53652	0.95764
	487.18	592042	805622	0.63132	0.9926
	487.08	678438	811355	0.72621	1
	486.98	761492	794781	0.81743	0.97862
	486.88	831514	759287	0.89433	0.93283
	486.78	888236	708639	0.95663	0.86748
	486.68	921009	643577	0.99263	0.78354
	486.58	927720	566687	1	0.68435
	486.48	907991	486425	0.97833	0.5808
	486.38	860015	408549	0.92564	0.48033
	486.28	785333	336944	0.84361	0.38795
	486.18	696219	274237	0.74574	0.30705
	486.08	597483	224180	0.63729	0.24247
	485.98	501764	184714	0.53216	0.19155
	485.88	410053	154949	0.43143	0.15315
	485.78	330138	132346	0.34366	0.12399
	485.68	263719	113661	0.27071	0.09988
	485.58	212923	100337	0.21492	0.08269
	485.48	171571	90512.8	0.1695	0.07002
	485.38	141602	82033.9	0.13658	0.05908
	485.28	117544	75850.5	0.11016	0.0511
	485.18	100784	70176.6	0.09175	0.04378
	485.08	85973.9	65448.3	0.07549	0.03768
	484.98	75848.6	62583.8	0.06437	0.03399
	484.88	67000.2	59443.5	0.05465	0.02994
	484.78	59912.3	57292.8	0.04686	0.02716
	484.68	54213.6	55155.2	0.0406	0.0244
	484.58	49710.9	52741.1	0.03566	0.02129
	484.48	45332.3	50927.1	0.03085	0.01895
	484.38	42503.2	49056	0.02774	0.01654
	484.28	40088.2	48364.4	0.02509	0.01564
	484.18	37491.9	47619.3	0.02224	0.01468
	484.08	35106.9	45985.2	0.01962	0.01257
	483.98	33501.5	45510.2	0.01785	0.01196
	483.88	31596.1	44756.4	0.01576	0.01099
	483.78	29769.2	44045.1	0.01375	0.01007
	483.68	29217.3	43576.2	0.01315	0.00947
	483.58	28192.4	42641.2	0.01202	0.00826
	483.48	27281.5	42272.3	0.01102	0.00778
	483.38	27310.3	42798.4	0.01105	0.00846
	483.28	25988.2	41914.7	0.0096	0.00732
	483.18	25208.2	40706.5	0.00875	0.00576
	483.08	24108.1	40949.7	0.00754	0.00608
	482.98	23809.2	40839.6	0.00721	0.00594
	482.88	23468	40306.2	0.00683	0.00525
	482.78	23162.1	40024.8	0.0065	0.00488
	482.68	22601.5	39415.5	0.00588	0.0041
	482.58	22401.8	39522.6	0.00566	0.00424
	482.48	21462.1	38953.6	0.00463	0.0035
	482.38	21343.9	39460.7	0.0045	0.00416
	482.28	21539.9	39202.6	0.00472	0.00382
	482.18	20725.6	38546	0.00382	0.00298
	482.08	20401	38909.2	0.00347	0.00344
	481.98	20114.2	38597.7	0.00315	0.00304
	481.88	20262.8	38690.3	0.00331	0.00316
	481.78	20018.2	38705.5	0.00305	0.00318
	481.68	19775.5	38578.2	0.00278	0.00302
	481.58	19435.8	37741.2	0.00241	0.00194
	481.48	19994.2	37756	0.00302	0.00196
	481.38	19309.2	37810	0.00227	0.00203
	481.28	19349.1	37848	0.00231	0.00208
	481.18	19162.8	37491.9	0.00211	0.00162
	481.08	18610.1	37762.5	0.0015	0.00197
	480.98	18467.3	37446.1	0.00134	0.00156
	480.88	18513.3	37278.5	0.00139	0.00134
	480.78	18589.7	37769.7	0.00148	0.00197
	480.68	18161.4	37413.5	0.00101	0.00152
	480.58	18612.1	37208.5	0.0015	0.00125
	480.48	18202.9	37321.3	0.00105	0.0014
	480.38	18180	37410.7	0.00103	0.00151
	480.28	17871.1	37167.3	0.000686895	0.0012
	480.18	17984.6	37459	0.000811555	0.00157
	480.08	18012.5	37210.2	0.000842198	0.00125
	479.98	18133.8	37230.7	0.000975426	0.00128
	479.88	17674.4	36689.6	0.000470853	0.000581332
	479.78	17284.2	36239	4.22857e-05	0
	479.68	17823.4	36800.4	0.000634504	0.000724279
	479.58	17245.7	37234.8	0	0.00128
	479.48	17708.2	37465.1	0.000507977	0.00158
	479.38		36915.2		0.000872386
	479.28		36634.7		0.000510504

## Sheet: Figure 1d
Figure 1d	In the red box is figure 1d

## Sheet: Figure 1e
Figure 1e
STEM HAADF
Ge-L
Sn-L
O-K

## Sheet: Figure 2a
Figure 2a	Temperature (℃)	Response value-SnO2	error bar-SnO2	Response value-Sn0.8Ge0.2O2	error bar-Sn0.8Ge0.2O2
	160	2.82	0.34928	16.14	1.91128
	180	5.12	0.70143	27.02	2.18335
	200	7.24	0.32094	32.66	1.83657
	220	7.86	0.43932	36.52	1.80887
	240	6.5	0.43012	31.62	0.32711
	260	4.74	0.56833	25.02	1.13886

## Sheet: Figure 2b
Figure 2b	Time (min)	Response value-Sn0.8Ge0.2O2
	0.01667	0.92381
	0.03333	0.92381
	0.05	0.92381
	0.06667	0.92381
	0.08333	0.92381
	0.1	0.92381
	0.11667	0.92381
	0.13333	0.92381
	0.15	0.92381
	0.16667	0.92381
	0.18333	0.92381
	0.2	0.92381
	0.21667	0.92381
	0.23333	0.92381
	0.25	0.92381
	0.26667	0.92381
	0.28333	0.92381
	0.3	0.92381
	0.31667	0.92381
	0.33333	0.92381
	0.35	0.92381
	0.36667	0.92381
	0.38333	0.92381
	0.4	0.92381
	0.41667	0.9252
	0.43333	0.92381
	0.45	0.9252
	0.46667	0.92381
	0.48333	0.9252
	0.5	0.92474
	0.51667	0.9252
	0.53333	0.92381
	0.55	0.9252
	0.56667	0.9252
	0.58333	0.9252
	0.6	0.9252
	0.61667	0.9252
	0.63333	0.9252
	0.65	0.9252
	0.66667	0.9252
	0.68333	0.92381
	0.7	0.92381
	0.71667	0.92381
	0.73333	0.92381
	0.75	0.92381
	0.76667	0.92381
	0.78333	0.92381
	0.8	0.92381
	0.81667	0.9252
	0.83333	0.9252
	0.85	0.9252
	0.86667	0.9252
	0.88333	0.9252
	0.9	0.9252
	0.91667	0.9252
	0.93333	0.9252
	0.95	0.9252
	0.96667	0.9252
	0.98333	0.9252
	1	0.92381
	1.01667	0.9252
	1.03333	0.92381
	1.05	0.92428
	1.06667	0.92381
	1.08333	0.9252
	1.1	0.92381
	1.11667	0.9252
	1.13333	0.9252
	1.15	0.9252
	1.16667	0.9252
	1.18333	0.9252
	1.2	0.9252
	1.21667	0.92381
	1.23333	0.9252
	1.25	0.9252
	1.26667	0.92381
	1.28333	0.92381
	1.3	0.92428
	1.31667	0.92381
	1.33333	0.92381
	1.35	0.9252
	1.36667	0.9252
	1.38333	0.9252
	1.4	0.9252
	1.41667	0.9252
	1.43333	0.9252
	1.45	0.9252
	1.46667	0.9252
	1.48333	0.9252
	1.5	0.9252
	1.51667	0.9252
	1.53333	0.9252
	1.55	0.9252
	1.56667	0.92381
	1.58333	0.92103
	1.6	0.92242
	1.61667	0.92242
	1.63333	0.92242
	1.65	0.92242
	1.66667	0.92242
	1.68333	0.92381
	1.7	0.92242
	1.71667	0.92381
	1.73333	0.92381
	1.75	0.9252
	1.76667	0.92428
	1.78333	0.9252
	1.8	0.92381
	1.81667	0.92381
	1.83333	0.92381
	1.85	0.92381
	1.86667	0.92381
	1.88333	0.92381
	1.9	0.9252
	1.91667	0.9252
	1.93333	0.92474
	1.95	0.9252
	1.96667	0.92381
	1.98333	0.9252
	2	0.9252
	2.01667	0.9252
	2.03333	0.9252
	2.05	0.9252
	2.06667	0.92659
	2.08333	0.92659
	2.1	0.9252
	2.11667	0.92659
	2.13333	0.92659
	2.15	0.92659
	2.16667	0.92659
	2.18333	0.92659
	2.2	0.92659
	2.21667	0.92799
	2.23333	0.92659
	2.25	0.92659
	2.26667	0.92799
	2.28333	0.92706
	2.3	0.92659
	2.31667	0.92799
	2.33333	0.92659
	2.35	0.92659
	2.36667	0.92659
	2.38333	0.92659
	2.4	0.92659
	2.41667	0.92659
	2.43333	0.92659
	2.45	0.92659
	2.46667	0.9252
	2.48333	0.9252
	2.5	0.92659
	2.51667	0.92659
	2.53333	0.92659
	2.55	0.92659
	2.56667	0.92659
	2.58333	0.92659
	2.6	0.91964
	2.61667	0.93078
	2.63333	0.96595
	2.65	1.00971
	2.66667	1.03395
	2.68333	1.045
	2.7	1.05242
	2.71667	1.0549
	2.73333	1.05738
	2.75	1.05863
	2.76667	1.05987
	2.78333	1.05863
	2.8	1.05863
	2.81667	1.05863
	2.83333	1.05987
	2.85	1.06112
	2.86667	1.06361
	2.88333	1.06486
	2.9	1.06486
	2.91667	1.06736
	2.93333	1.06736
	2.95	1.06862
	2.96667	1.06862
	2.98333	1.06862
	3	1.06862
	3.01667	1.06987
	3.03333	1.06987
	3.05	1.07113
	3.06667	1.06987
	3.08333	1.07113
	3.1	1.07113
	3.11667	1.07113
	3.13333	1.07113
	3.15	1.07113
	3.16667	1.07238
	3.18333	1.07113
	3.2	1.07238
	3.21667	1.07238
	3.23333	1.07364
	3.25	1.0728
	3.26667	1.07238
	3.28333	1.07238
	3.3	1.07364
	3.31667	1.07364
	3.33333	1.07238
	3.35	1.07364
	3.36667	1.07364
	3.38333	1.07364
	3.4	1.07364
	3.41667	1.07364
	3.43333	1.0749
	3.45	1.07364
	3.46667	1.07364
	3.48333	1.0749
	3.5	1.0749
	3.51667	1.0749
	3.53333	1.0749
	3.55	1.0749
	3.56667	1.0749
	3.58333	1.0749
	3.6	1.0749
	3.61667	1.0749
	3.63333	1.0749
	3.65	1.0749
	3.66667	1.0749
	3.68333	1.0749
	3.7	1.0749
	3.71667	1.0749
	3.73333	1.0749
	3.75	1.0749
	3.76667	1.0749
	3.78333	1.0749
	3.8	1.07616
	3.81667	1.0749
	3.83333	1.07616
	3.85	1.07616
	3.86667	1.07616
	3.88333	1.07616
	3.9	1.07616
	3.91667	1.07616
	3.93333	1.07616
	3.95	1.07616
	3.96667	1.07616
	3.98333	1.07616
	4	1.07742
	4.01667	1.07616
	4.03333	1.07742
	4.05	1.077
	4.06667	1.07742
	4.08333	1.07742
	4.1	1.07616
	4.11667	1.077
	4.13333	1.07616
	4.15	1.07742
	4.16667	1.07742
	4.18333	1.077
	4.2	1.07616
	4.21667	1.07742
	4.23333	1.07742
	4.25	1.077
	4.26667	1.07742
	4.28333	1.07742
	4.3	1.07616
	4.31667	1.07742
	4.33333	1.07742
	4.35	1.07742
	4.36667	1.07742
	4.38333	1.07742
	4.4	1.07742
	4.41667	1.07742
	4.43333	1.07742
	4.45	1.07742
	4.46667	1.07742
	4.48333	1.07742
	4.5	1.07742
	4.51667	1.07742
	4.53333	1.07742
	4.55	1.07742
	4.56667	1.07742
	4.58333	1.07742
	4.6	1.07868
	4.61667	1.07742
	4.63333	1.07742
	4.65	1.07868
	4.66667	1.07784
	4.68333	1.07868
	4.7	1.07742
	4.71667	1.07742
	4.73333	1.07742
	4.75	1.07742
	4.76667	1.07742
	4.78333	1.07742
	4.8	1.07742
	4.81667	1.07742
	4.83333	1.07742
	4.85	1.07742
	4.86667	1.07742
	4.88333	1.07742
	4.9	1.07742
	4.91667	1.07742
	4.93333	1.07742
	4.95	1.07742
	4.96667	1.07742
	4.98333	1.07742
	5	1.07742
	5.01667	1.07742
	5.03333	1.07742
	5.05	1.07742
	5.06667	1.07742
	5.08333	1.07742
	5.1	1.07742
	5.11667	1.07742
	5.13333	1.07742
	5.15	1.07742
	5.16667	0.93217
	5.18333	0.93078
	5.2	0.93637
	5.21667	0.93777
	5.23333	0.94057
	5.25	0.94057
	5.26667	0.94197
	5.28333	0.94197
	5.3	0.94057
	5.31667	0.94057
	5.33333	0.93917
	5.35	0.93917
	5.36667	0.93917
	5.38333	0.93917
	5.4	0.93777
	5.41667	0.93777
	5.43333	0.93777
	5.45	0.93777
	5.46667	0.93637
	5.48333	0.93637
	5.5	0.93497
	5.51667	0.93497
	5.53333	0.93357
	5.55	0.93497
	5.56667	0.93357
	5.58333	0.93217
	5.6	0.93217
	5.61667	0.93217
	5.63333	0.93217
	5.65	0.93217
	5.66667	0.93217
	5.68333	0.93357
	5.7	0.93357
	5.71667	0.93217
	5.73333	0.93217
	5.75	0.93264
	5.76667	0.93217
	5.78333	0.93357
	5.8	0.93217
	5.81667	0.93217
	5.83333	0.93217
	5.85	0.93078
	5.86667	0.93217
	5.88333	0.93171
	5.9	0.93217
	5.91667	0.93078
	5.93333	0.93217
	5.95	0.93078
	5.96667	0.93217
	5.98333	0.93217
	6	0.93217
	6.01667	0.93217
	6.03333	0.93217
	6.05	0.93217
	6.06667	0.93217
	6.08333	0.93217
	6.1	0.93217
	6.11667	0.93217
	6.13333	0.93217
	6.15	0.93217
	6.16667	0.93217
	6.18333	0.93217
	6.2	0.93217
	6.21667	0.93217
	6.23333	0.93217
	6.25	0.93217
	6.26667	0.93078
	6.28333	0.93217
	6.3	0.93078
	6.31667	0.93217
	6.33333	0.93078
	6.35	0.93124
	6.36667	0.93078
	6.38333	0.93217
	6.4	0.93078
	6.41667	0.93078
	6.43333	0.93078
	6.45	0.93078
	6.46667	0.93078
	6.48333	0.93078
	6.5	0.93078
	6.51667	0.93078
	6.53333	0.93078
	6.55	0.93078
	6.56667	0.93078
	6.58333	0.93078
	6.6	0.93078
	6.61667	0.93078
	6.63333	0.93078
	6.65	0.93078
	6.66667	0.93078
	6.68333	0.93078
	6.7	0.93078
	6.71667	0.93078
	6.73333	0.93078
	6.75	0.93078
	6.76667	0.93078
	6.78333	0.93217
	6.8	0.93124
	6.81667	0.93217
	6.83333	0.93078
	6.85	0.93078
	6.86667	0.93078
	6.88333	0.93078
	6.9	0.93078
	6.91667	0.93078
	6.93333	0.93078
	6.95	0.93078
	6.96667	0.93078
	6.98333	0.93078
	7	0.93078
	7.01667	0.93078
	7.03333	0.93078
	7.05	0.93078
	7.06667	0.93078
	7.08333	0.93078
	7.1	0.93078
	7.11667	0.93078
	7.13333	0.93078
	7.15	0.93078
	7.16667	0.93078
	7.18333	0.93078
	7.2	0.93078
	7.21667	0.93078
	7.23333	0.93078
	7.25	0.93078
	7.26667	0.93078
	7.28333	0.93078
	7.3	0.93078
	7.31667	0.93078
	7.33333	0.93078
	7.35	0.93078
	7.36667	0.93078
	7.38333	0.93078
	7.4	0.93078
	7.41667	0.93078
	7.43333	0.92938
	7.45	0.92938
	7.46667	0.92799
	7.48333	0.92659
	7.5	0.92799
	7.51667	0.92659
	7.53333	0.92799
	7.55	0.92799
	7.56667	0.92938
	7.58333	0.93078
	7.6	0.93078
	7.61667	0.93078
	7.63333	0.93078
	7.65	0.93078
	7.66667	0.93217
	7.68333	0.93078
	7.7	0.93217
	7.71667	0.93217
	7.73333	0.92103
	7.75	0.95606
	7.76667	0.92221
	7.78333	1.01964
	7.8	1.06639
	7.81667	1.09359
	7.83333	1.11068
	7.85	1.11863
	7.86667	1.12529
	7.88333	1.12529
	7.9	1.12663
	7.91667	1.12663
	7.93333	1.12796
	7.95	1.12796
	7.96667	1.1293
	7.98333	1.13198
	8	1.13198
	8.01667	1.13332
	8.03333	1.13332
	8.05	1.13466
	8.06667	1.13466
	8.08333	1.136
	8.1	1.13735
	8.11667	1.13735
	8.13333	1.1387
	8.15	1.1387
	8.16667	1.14004
	8.18333	1.14004
	8.2	1.14139
	8.21667	1.14139
	8.23333	1.14139
	8.25	1.14139
	8.26667	1.14274
	8.28333	1.14274
	8.3	1.14274
	8.31667	1.14409
	8.33333	1.14409
	8.35	1.14544
	8.36667	1.14409
	8.38333	1.14544
	8.4	1.14544
	8.41667	1.14679
	8.43333	1.14679
	8.45	1.14679
	8.46667	1.14679
	8.48333	1.14815
	8.5	1.14815
	8.51667	1.14815
	8.53333	1.14815
	8.55	1.1495
	8.56667	1.14815
	8.58333	1.1495
	8.6	1.1495
	8.61667	1.1495
	8.63333	1.1495
	8.65	1.1495
	8.66667	1.1495
	8.68333	1.1495
	8.7	1.15086
	8.71667	1.15086
	8.73333	1.15086
	8.75	1.15086
	8.76667	1.15222
	8.78333	1.15086
	8.8	1.15222
	8.81667	1.15222
	8.83333	1.15222
	8.85	1.15222
	8.86667	1.15222
	8.88333	1.15222
	8.9	1.15222
	8.91667	1.15358
	8.93333	1.15358
	8.95	1.15358
	8.96667	1.15358
	8.98333	1.15358
	9	1.15358
	9.01667	1.15494
	9.03333	1.15494
	9.05	1.15494
	9.06667	1.15494
	9.08333	1.15494
	9.1	1.15494
	9.11667	1.15494
	9.13333	1.1563
	9.15	1.15494
	9.16667	1.1563
	9.18333	1.1563
	9.2	1.15584
	9.21667	1.1563
	9.23333	1.1563
	9.25	1.15494
	9.26667	1.1563
	9.28333	1.1563
	9.3	1.15766
	9.31667	1.1563
	9.33333	1.15766
	9.35	1.1563
	9.36667	1.15766
	9.38333	1.15766
	9.4	1.15766
	9.41667	1.15766
	9.43333	1.15766
	9.45	1.15766
	9.46667	1.15766
	9.48333	1.15766
	9.5	1.15766
	9.51667	1.15766
	9.53333	1.15766
	9.55	1.15766
	9.56667	1.15766
	9.58333	1.15766
	9.6	1.15766
	9.61667	1.15766
	9.63333	1.15766
	9.65	1.15766
	9.66667	1.15766
	9.68333	1.15766
	9.7	1.15902
	9.71667	1.15766
	9.73333	1.15811
	9.75	1.15766
	9.76667	1.15902
	9.78333	1.15766
	9.8	1.15902
	9.81667	1.15857
	9.83333	1.15902
	9.85	1.15766
	9.86667	1.15902
	9.88333	1.15902
	9.9	1.15902
	9.91667	1.15902
	9.93333	1.15902
	9.95	1.15902
	9.96667	1.15902
	9.98333	1.15902
	10	1.15902
	10.0167	1.15902
	10.0333	1.15902
	10.05	1.15902
	10.0667	1.15902
	10.0833	1.15902
	10.1	1.15902
	10.1167	1.15902
	10.1333	1.15902
	10.15	1.15902
	10.1667	1.15902
	10.1833	1.15902
	10.2	1.15902
	10.2167	1.15902
	10.2333	1.15902
	10.25	1.15902
	10.2667	1.15902
	10.2833	1.15902
	10.3	1.15902
	10.3167	1.15902
	10.3333	1.15902
	10.35	0.97673
	10.3667	1.10133
	10.3833	0.9903
	10.4	0.98312
	10.4167	0.97739
	10.4333	0.97311
	10.45	0.97026
	10.4667	0.96741
	10.4833	0.96599
	10.5	0.96315
	10.5167	0.96173
	10.5333	0.96173
	10.55	0.96031
	10.5667	0.95889
	10.5833	0.95606
	10.6	0.95465
	10.6167	0.95183
	10.6333	0.95183
	10.65	0.94901
	10.6667	0.94901
	10.6833	0.94901
	10.7	0.94901
	10.7167	0.9476
	10.7333	0.9476
	10.75	0.9476
	10.7667	0.9476
	10.7833	0.9476
	10.8	0.9476
	10.8167	0.94901
	10.8333	0.94901
	10.85	0.94854
	10.8667	0.94901
	10.8833	0.94901
	10.9	0.9476
	10.9167	0.9476
	10.9333	0.9476
	10.95	0.9476
	10.9667	0.9476
	10.9833	0.9476
	11	0.9476
	11.0167	0.9476
	11.0333	0.9476
	11.05	0.9476
	11.0667	0.9476
	11.0833	0.9476
	11.1	0.9476
	11.1167	0.9476
	11.1333	0.9476
	11.15	0.9476
	11.1667	0.9476
	11.1833	0.9476
	11.2	0.9476
	11.2167	0.9476
	11.2333	0.9476
	11.25	0.9476
	11.2667	0.94478
	11.2833	0.9476
	11.3	0.94619
	11.3167	0.94619
	11.3333	0.94619
	11.35	0.94619
	11.3667	0.94619
	11.3833	0.94619
	11.4	0.94619
	11.4167	0.94619
	11.4333	0.94619
	11.45	0.94619
	11.4667	0.94619
	11.4833	0.94619
	11.5	0.94619
	11.5167	0.94619
	11.5333	0.94619
	11.55	0.94619
	11.5667	0.94619
	11.5833	0.94619
	11.6	0.94478
	11.6167	0.94478
	11.6333	0.94478
	11.65	0.94478
	11.6667	0.94478
	11.6833	0.94478
	11.7	0.94478
	11.7167	0.94478
	11.7333	0.94478
	11.75	0.94619
	11.7667	0.94619
	11.7833	0.94619
	11.8	0.94619
	11.8167	0.9476
	11.8333	0.9476
	11.85	0.9476
	11.8667	0.9476
	11.8833	0.9476
	11.9	0.9476
	11.9167	0.9476
	11.9333	0.9476
	11.95	0.9476
	11.9667	0.9476
	11.9833	0.9476
	12	0.94619
	12.0167	0.94713
	12.0333	0.9476
	12.05	0.9476
	12.0667	0.94619
	12.0833	0.9476
	12.1	0.94713
	12.1167	0.9476
	12.1333	0.94619
	12.15	0.9476
	12.1667	0.9476
	12.1833	0.9476
	12.2	0.9476
	12.2167	0.9476
	12.2333	0.9476
	12.25	0.9476
	12.2667	0.9476
	12.2833	0.9476
	12.3	0.9476
	12.3167	0.9476
	12.3333	0.94619
	12.35	0.9476
	12.3667	0.94713
	12.3833	0.9476
	12.4	0.94619
	12.4167	0.9476
	12.4333	0.94619
	12.45	0.94619
	12.4667	0.94619
	12.4833	0.94619
	12.5	0.94619
	12.5167	0.94619
	12.5333	0.94619
	12.55	0.94619
	12.5667	0.94619
	12.5833	0.94619
	12.6	0.94619
	12.6167	0.94619
	12.6333	0.9476
	12.65	0.9476
	12.6667	0.9476
	12.6833	0.9476
	12.7	0.94619
	12.7167	0.94619
	12.7333	0.94478
	12.75	0.93917
	12.7667	0.98657
	12.7833	1.12171
	12.8	1.17228
	12.8167	1.1989
	12.8333	1.21308
	12.85	1.21879
	12.8667	1.22596
	12.8833	1.22596
	12.9	1.22596
	12.9167	1.22883
	12.9333	1.23027
	12.95	1.23171
	12.9667	1.23027
	12.9833	1.23171
	13	1.23027
	13.0167	1.23171
	13.0333	1.23315
	13.05	1.2346
	13.0667	1.23604
	13.0833	1.23604
	13.1	1.23604
	13.1167	1.23604
	13.1333	1.23749
	13.15	1.23893
	13.1667	1.23749
	13.1833	1.24038
	13.2	1.23893
	13.2167	1.24038
	13.2333	1.24038
	13.25	1.24038
	13.2667	1.24183
	13.2833	1.24038
	13.3	1.24183
	13.3167	1.24183
	13.3333	1.24183
	13.35	1.24183
	13.3667	1.24183
	13.3833	1.24328
	13.4	1.24328
	13.4167	1.24328
	13.4333	1.24328
	13.45	1.24474
	13.4667	1.24474
	13.4833	1.24425
	13.5	1.24328
	13.5167	1.24474
	13.5333	1.24474
	13.55	1.24474
	13.5667	1.24474
	13.5833	1.24474
	13.6	1.24474
	13.6167	1.24474
	13.6333	1.24474
	13.65	1.24619
	13.6667	1.24619
	13.6833	1.24474
	13.7	1.24619
	13.7167	1.24619
	13.7333	1.24619
	13.75	1.24619
	13.7667	1.24619
	13.7833	1.24619
	13.8	1.24619
	13.8167	1.24619
	13.8333	1.24764
	13.85	1.24764
	13.8667	1.24764
	13.8833	1.24764
	13.9	1.24764
	13.9167	1.24764
	13.9333	1.24764
	13.95	1.24764
	13.9667	1.24764
	13.9833	1.24764
	14	1.24764
	14.0167	1.24764
	14.0333	1.2491
	14.05	1.2491
	14.0667	1.24861
	14.0833	1.24764
	14.1	1.2491
	14.1167	1.2491
	14.1333	1.24861
	14.15	1.24764
	14.1667	1.2491
	14.1833	1.2491
	14.2	1.2491
	14.2167	1.2491
	14.2333	1.2491
	14.25	1.2491
	14.2667	1.2491
	14.2833	1.2491
	14.3	1.2491
	14.3167	1.2491
	14.3333	1.2491
	14.35	1.2491
	14.3667	1.2491
	14.3833	1.2491
	14.4	1.2491
	14.4167	1.2491
	14.4333	1.25056
	14.45	1.25056
	14.4667	1.25007
	14.4833	1.2491
	14.5	1.25056
	14.5167	1.25056
	14.5333	1.25056
	14.55	1.25056
	14.5667	1.25056
	14.5833	1.25056
	14.6	1.25056
	14.6167	1.25056
	14.6333	1.25056
	14.65	1.25056
	14.6667	1.25056
	14.6833	1.25056
	14.7	1.25056
	14.7167	1.25056
	14.7333	1.25056
	14.75	1.25056
	14.7667	1.25056
	14.7833	1.25056
	14.8	1.25056
	14.8167	1.25056
	14.8333	1.25056
	14.85	1.25056
	14.8667	1.25056
	14.8833	1.25056
	14.9	1.25056
	14.9167	1.25056
	14.9333	1.25056
	14.95	1.25056
	14.9667	1.25056
	14.9833	1.25056
	15	1.25056
	15.0167	1.25056
	15.0333	1.25056
	15.05	1.25056
	15.0667	1.25056
	15.0833	1.25056
	15.1	1.25056
	15.1167	1.25056
	15.1333	1.25056
	15.15	1.25056
	15.1667	1.25056
	15.1833	1.25056
	15.2	1.25056
	15.2167	1.25056
	15.2333	1.25056
	15.25	1.25056
	15.2667	1.25056
	15.2833	1.2491
	15.3	1.25056
	15.3167	1.25056
	15.3333	1.23834
	15.35	0.96883
	15.3667	0.97453
	15.3833	0.97739
	15.4	0.97596
	15.4167	0.97453
	15.4333	0.97311
	15.45	0.97026
	15.4667	0.96883
	15.4833	0.97311
	15.5	0.96883
	15.5167	0.96599
	15.5333	0.96599
	15.55	0.96457
	15.5667	0.96315
	15.5833	0.96315
	15.6	0.96173
	15.6167	0.96173
	15.6333	0.96173
	15.65	0.96031
	15.6667	0.96031
	15.6833	0.95889
	15.7	0.95889
	15.7167	0.95889
	15.7333	0.95748
	15.75	0.95748
	15.7667	0.95748
	15.7833	0.95606
	15.8	0.95606
	15.8167	0.95606
	15.8333	0.95606
	15.85	0.95465
	15.8667	0.95465
	15.8833	0.95324
	15.9	0.95183
	15.9167	0.95042
	15.9333	0.95042
	15.95	0.95042
	15.9667	0.95183
	15.9833	0.95183
	16	0.95136
	16.0167	0.95042
	16.0333	0.95183
	16.05	0.95183
	16.0667	0.95136
	16.0833	0.95183
	16.1	0.95042
	16.1167	0.95183
	16.1333	0.95183
	16.15	0.95136
	16.1667	0.95183
	16.1833	0.95183
	16.2	0.95042
	16.2167	0.95183
	16.2333	0.95183
	16.25	0.95183
	16.2667	0.95183
	16.2833	0.95324
	16.3	0.9523
	16.3167	0.95183
	16.3333	0.95324
	16.35	0.95183
	16.3667	0.95324
	16.3833	0.95183
	16.4	0.9523
	16.4167	0.95183
	16.4333	0.95324
	16.45	0.95183
	16.4667	0.95324
	16.4833	0.95324
	16.5	0.95277
	16.5167	0.95324
	16.5333	0.95324
	16.55	0.95183
	16.5667	0.95183
	16.5833	0.9523
	16.6	0.95183
	16.6167	0.95183
	16.6333	0.95324
	16.65	0.95183
	16.6667	0.95183
	16.6833	0.95183
	16.7	0.95183
	16.7167	0.95183
	16.7333	0.95183
	16.75	0.95183
	16.7667	0.95183
	16.7833	0.95183
	16.8	0.95183
	16.8167	0.95183
	16.8333	0.95183
	16.85	0.95183
	16.8667	0.95183
	16.8833	0.95183
	16.9	0.95183
	16.9167	0.95183
	16.9333	0.95183
	16.95	0.95183
	16.9667	0.95183
	16.9833	0.95183
	17	0.95183
	17.0167	0.95183
	17.0333	0.95324
	17.05	0.95324
	17.0667	0.95277
	17.0833	0.95324
	17.1	0.95183
	17.1167	0.95324
	17.1333	0.95183
	17.15	0.95183
	17.1667	0.9523
	17.1833	0.95183
	17.2	0.95183
	17.2167	0.95324
	17.2333	0.9523
	17.25	0.95324
	17.2667	0.95183
	17.2833	0.95183
	17.3	0.95183
	17.3167	0.95324
	17.3333	0.95324
	17.35	0.95324
	17.3667	0.95324
	17.3833	0.95324
	17.4	0.95324
	17.4167	0.95324
	17.4333	0.95183
	17.45	0.95277
	17.4667	0.95324
	17.4833	0.95183
	17.5	0.95324
	17.5167	0.95277
	17.5333	0.95324
	17.55	0.95324
	17.5667	0.95183
	17.5833	0.95324
	17.6	0.95324
	17.6167	0.95277
	17.6333	0.95324
	17.65	0.95324
	17.6667	0.95183
	17.6833	0.95324
	17.7	0.95324
	17.7167	0.95324
	17.7333	0.95324
	17.75	0.95324
	17.7667	0.95324
	17.7833	0.95324
	17.8	0.95324
	17.8167	0.95324
	17.8333	0.95042
	17.85	1.20602
	17.8667	1.24216
	17.8833	1.30249
	17.9	1.33503
	17.9167	1.35073
	17.9333	1.36022
	17.95	1.3634
	17.9667	1.36499
	17.9833	1.36499
	18	1.36446
	18.0167	1.36499
	18.0333	1.3634
	18.05	1.36499
	18.0667	1.36658
	18.0833	1.36976
	18.1	1.36976
	18.1167	1.36976
	18.1333	1.36976
	18.15	1.37136
	18.1667	1.37136
	18.1833	1.37136
	18.2	1.37296
	18.2167	1.37296
	18.2333	1.37296
	18.25	1.37456
	18.2667	1.37456
	18.2833	1.37296
	18.3	1.37456
	18.3167	1.37456
	18.3333	1.37456
	18.35	1.37615
	18.3667	1.37456
	18.3833	1.37509
	18.4	1.37456
	18.4167	1.37615
	18.4333	1.37456
	18.45	1.37615
	18.4667	1.37615
	18.4833	1.37776
	18.5	1.38096
	18.5167	1.37936
	18.5333	1.38257
	18.55	1.38096
	18.5667	1.38417
	18.5833	1.38257
	18.6	1.38417
	18.6167	1.38578
	18.6333	1.38578
	18.65	1.38739
	18.6667	1.38578
	18.6833	1.39062
	18.7	1.389
	18.7167	1.39062
	18.7333	1.39062
	18.75	1.39062
	18.7667	1.39223
	18.7833	1.39062
	18.8	1.39223
	18.8167	1.39223
	18.8333	1.39385
	18.85	1.39385
	18.8667	1.39385
	18.8833	1.39385
	18.9	1.39546
	18.9167	1.39385
	18.9333	1.39546
	18.95	1.39546
	18.9667	1.39546
	18.9833	1.39708
	19	1.39546
	19.0167	1.39708
	19.0333	1.39708
	19.05	1.39708
	19.0667	1.39546
	19.0833	1.3987
	19.1	1.39708
	19.1167	1.3987
	19.1333	1.3987
	19.15	1.3987
	19.1667	1.3987
	19.1833	1.3987
	19.2	1.3987
	19.2167	1.3987
	19.2333	1.40032
	19.25	1.3987
	19.2667	1.40032
	19.2833	1.40032
	19.3	1.40032
	19.3167	1.40032
	19.3333	1.40032
	19.35	1.40032
	19.3667	1.40032
	19.3833	1.40032
	19.4	1.40032
	19.4167	1.40032
	19.4333	1.40195
	19.45	1.40032
	19.4667	1.40086
	19.4833	1.40032
	19.5	1.40195
	19.5167	1.40032
	19.5333	1.40195
	19.55	1.40195
	19.5667	1.40195
	19.5833	1.40195
	19.6	1.40195
	19.6167	1.40195
	19.6333	1.40195
	19.65	1.40357
	19.6667	1.40195
	19.6833	1.40249
	19.7	1.40195
	19.7167	1.40357
	19.7333	1.40195
	19.75	1.40357
	19.7667	1.40195
	19.7833	1.40249
	19.8	1.40195
	19.8167	1.40195
	19.8333	1.40357
	19.85	1.40357
	19.8667	1.40303
	19.8833	1.40357
	19.9	1.40195
	19.9167	1.40357
	19.9333	1.40303
	19.95	1.40357
	19.9667	1.40357
	19.9833	1.40195
	20	1.40303
	20.0167	1.40357
	20.0333	1.40357
	20.05	1.40195
	20.0667	1.40303
	20.0833	1.40195
	20.1	1.40357
	20.1167	1.40357
	20.1333	1.4052
	20.15	1.40357
	20.1667	1.40357
	20.1833	1.40357
	20.2	1.40357
	20.2167	1.40357
	20.2333	1.40357
	20.25	1.40357
	20.2667	1.40357
	20.2833	1.40357
	20.3	1.40357
	20.3167	1.40357
	20.3333	1.40357
	20.35	1.40357
	20.3667	1.4052
	20.3833	1.40357
	20.4	1.3987
	20.4167	1.0049
	20.4333	1.00185
	20.45	1.0062
	20.4667	1.0062
	20.4833	1.00475
	20.5	1.0004
	20.5167	0.99896
	20.5333	0.99463
	20.55	0.99174
	20.5667	0.9903
	20.5833	0.98886
	20.6	0.98743
	20.6167	0.98599
	20.6333	0.98455
	20.65	0.98312
	20.6667	0.98312
	20.6833	0.98169
	20.7	0.98169
	20.7167	0.98025
	20.7333	0.97882
	20.75	0.97739
	20.7667	0.97739
	20.7833	0.97453
	20.8	0.97453
	20.8167	0.97311
	20.8333	0.97168
	20.85	0.97168
	20.8667	0.97168
	20.8833	0.97168
	20.9	0.97168
	20.9167	0.97168
	20.9333	0.97026
	20.95	0.97168
	20.9667	0.97026
	20.9833	0.97168
	21	0.97026
	21.0167	0.97026
	21.0333	0.97026
	21.05	0.97026
	21.0667	0.97026
	21.0833	0.97026
	21.1	0.96883
	21.1167	0.96883
	21.1333	0.96931
	21.15	0.96883
	21.1667	0.96883
	21.1833	0.97026
	21.2	0.97026
	21.2167	0.97026
	21.2333	0.97026
	21.25	0.97026
	21.2667	0.97026
	21.2833	0.97026
	21.3	0.97026
	21.3167	0.97026
	21.3333	0.97026
	21.35	0.97026
	21.3667	0.97026
	21.3833	0.97026
	21.4	0.97026
	21.4167	0.97026
	21.4333	0.97026
	21.45	0.97026
	21.4667	0.97026
	21.4833	0.97026
	21.5	0.97026
	21.5167	0.97026
	21.5333	0.97026
	21.55	0.97026
	21.5667	0.97026
	21.5833	0.97026
	21.6	0.97026
	21.6167	0.97026
	21.6333	0.96883
	21.65	0.96883
	21.6667	0.96883
	21.6833	0.96883
	21.7	0.96883
	21.7167	0.96883
	21.7333	0.96883
	21.75	0.96883
	21.7667	0.96883
	21.7833	0.96883
	21.8	0.96883
	21.8167	0.96883
	21.8333	0.96883
	21.85	0.96883
	21.8667	0.96741
	21.8833	0.96836
	21.9	0.96883
	21.9167	0.96741
	21.9333	0.96883
	21.95	0.96741
	21.9667	0.96883
	21.9833	0.96883
	22	0.96883
	22.0167	0.96883
	22.0333	0.96883
	22.05	0.96883
	22.0667	0.96883
	22.0833	0.96883
	22.1	0.96883
	22.1167	0.97026
	22.1333	0.96883
	22.15	0.97026
	22.1667	0.97026
	22.1833	0.97026
	22.2	0.97026
	22.2167	0.97026
	22.2333	0.97026
	22.25	0.97026
	22.2667	0.97026
	22.2833	0.97026
	22.3	0.97026
	22.3167	0.97026
	22.3333	0.97026
	22.35	0.97026
	22.3667	0.97026
	22.3833	0.97026
	22.4	0.97026
	22.4167	0.96883
	22.4333	0.96883
	22.45	0.96883
	22.4667	0.96883
	22.4833	0.96883
	22.5	0.96883
	22.5167	0.96883
	22.5333	0.96883
	22.55	0.96883
	22.5667	0.97026
	22.5833	0.96883
	22.6	0.96883
	22.6167	0.96741
	22.6333	0.96741
	22.65	0.96741
	22.6667	0.96883
	22.6833	0.96741
	22.7	0.96883
	22.7167	0.96883
	22.7333	0.96836
	22.75	0.96883
	22.7667	0.96741
	22.7833	0.96883
	22.8	0.96883
	22.8167	0.96883
	22.8333	0.96883
	22.85	0.96883
	22.8667	0.96883
	22.8833	0.96315
	22.9	1.01035
	22.9167	1.16839
	22.9333	1.50465
	22.95	1.59977
	22.9667	1.64439
	22.9833	1.66517
	23	1.6766
	23.0167	1.68234
	23.0333	1.68234
	23.05	1.68042
	23.0667	1.68042
	23.0833	1.67851
	23.1	1.6766
	23.1167	1.67469
	23.1333	1.67469
	23.15	1.6766
	23.1667	1.67533
	23.1833	1.67469
	23.2	1.6766
	23.2167	1.67469
	23.2333	1.67469
	23.25	1.67469
	23.2667	1.67469
	23.2833	1.67469
	23.3	1.67469
	23.3167	1.67469
	23.3333	1.67469
	23.35	1.67469
	23.3667	1.67469
	23.3833	1.67469
	23.4	1.67469
	23.4167	1.67469
	23.4333	1.67469
	23.45	1.67469
	23.4667	1.67469
	23.4833	1.6766
	23.5	1.67469
	23.5167	1.67533
	23.5333	1.67469
	23.55	1.6766
	23.5667	1.67469
	23.5833	1.6766
	23.6	1.6766
	23.6167	1.6766
	23.6333	1.6766
	23.65	1.6766
	23.6667	1.6766
	23.6833	1.6766
	23.7	1.6766
	23.7167	1.6766
	23.7333	1.6766
	23.75	1.6766
	23.7667	1.6766
	23.7833	1.6766
	23.8	1.6766
	23.8167	1.6766
	23.8333	1.6766
	23.85	1.6766
	23.8667	1.6766
	23.8833	1.6766
	23.9	1.6766
	23.9167	1.6766
	23.9333	1.6766
	23.95	1.6766
	23.9667	1.6766
	23.9833	1.6766
	24	1.6766
	24.0167	1.6766
	24.0333	1.6766
	24.05	1.6766
	24.0667	1.6766
	24.0833	1.6766
	24.1	1.6766
	24.1167	1.6766
	24.1333	1.6766
	24.15	1.6766
	24.1667	1.6766
	24.1833	1.6766
	24.2	1.6766
	24.2167	1.6766
	24.2333	1.6766
	24.25	1.6766
	24.2667	1.67851
	24.2833	1.6766
	24.3	1.6766
	24.3167	1.67851
	24.3333	1.67724
	24.35	1.67851
	24.3667	1.6766
	24.3833	1.6766
	24.4	1.67851
	24.4167	1.6766
	24.4333	1.67851
	24.45	1.67787
	24.4667	1.6766
	24.4833	1.67851
	24.5	1.67851
	24.5167	1.67851
	24.5333	1.67851
	24.55	1.67851
	24.5667	1.67851
	24.5833	1.6766
	24.6	1.67851
	24.6167	1.67787
	24.6333	1.67851
	24.65	1.6766
	24.6667	1.67851
	24.6833	1.67851
	24.7	1.67851
	24.7167	1.6766
	24.7333	1.6766
	24.75	1.67851
	24.7667	1.67851
	24.7833	1.67787
	24.8	1.6766
	24.8167	1.67851
	24.8333	1.67851
	24.85	1.6766
	24.8667	1.67851
	24.8833	1.67851
	24.9	1.67851
	24.9167	1.67851
	24.9333	1.67851
	24.95	1.67851
	24.9667	1.67851
	24.9833	1.67851
	25	1.67851
	25.0167	1.67851
	25.0333	1.67851
	25.05	1.67851
	25.0667	1.67851
	25.0833	1.67851
	25.1	1.67851
	25.1167	1.67851
	25.1333	1.67851
	25.15	1.67851
	25.1667	1.67851
	25.1833	1.67851
	25.2	1.67851
	25.2167	1.67851
	25.2333	1.67851
	25.25	1.67851
	25.2667	1.67851
	25.2833	1.67851
	25.3	1.67851
	25.3167	1.6766
	25.3333	1.67851
	25.35	1.67787
	25.3667	1.67851
	25.3833	1.6766
	25.4	1.67851
	25.4167	1.6766
	25.4333	1.6766
	25.45	1.6766
	25.4667	1.6766
	25.4833	1.6766
	25.5	1.6766
	25.5167	1.6766
	25.5333	1.5906
	25.55	1.36766
	25.5667	1.15222
	25.5833	1.07111
	25.6	1.04134
	25.6167	1.0193
	25.6333	1.01638
	25.65	1.01347
	25.6667	1.01201
	25.6833	1.00765
	25.7	1.0062
	25.7167	1.00475
	25.7333	1.0033
	25.75	1.00185
	25.7667	0.99896
	25.7833	0.99751
	25.8	0.99607
	25.8167	0.99607
	25.8333	0.99463
	25.85	0.99318
	25.8667	0.99318
	25.8833	0.99174
	25.9	0.9903
	25.9167	0.9903
	25.9333	0.98886
	25.95	0.98886
	25.9667	0.98743
	25.9833	0.98743
	26	0.98743
	26.0167	0.98599
	26.0333	0.98599
	26.05	0.98599
	26.0667	0.98455
	26.0833	0.98455
	26.1	0.98455
	26.1167	0.98312
	26.1333	0.99463
	26.15	0.99174
	26.1667	0.98886
	26.1833	0.98743
	26.2	0.98599
	26.2167	0.98455
	26.2333	0.98312
	26.25	0.98312
	26.2667	0.98169
	26.2833	0.98169
	26.3	0.98169
	26.3167	0.98169
	26.3333	0.98025
	26.35	0.98025
	26.3667	0.98025
	26.3833	0.98025
	26.4	0.98025
	26.4167	0.98025
	26.4333	0.98025
	26.45	0.98025
	26.4667	0.98025
	26.4833	0.98025
	26.5	0.98025
	26.5167	0.98025
	26.5333	0.98025
	26.55	0.98025
	26.5667	0.98025
	26.5833	0.98025
	26.6	0.98025
	26.6167	0.98025
	26.6333	0.98025
	26.65	0.98025
	26.6667	0.98025
	26.6833	0.98025
	26.7	0.98169
	26.7167	0.98073
	26.7333	0.98025
	26.75	0.98169
	26.7667	0.98025
	26.7833	0.98169
	26.8	0.98121
	26.8167	0.98169
	26.8333	0.98025
	26.85	0.98169
	26.8667	0.98025
	26.8833	0.98025
	26.9	0.98025
	26.9167	0.97882
	26.9333	0.97978
	26.95	0.97882
	26.9667	0.98025
	26.9833	0.98025
	27	0.98025
	27.0167	0.98025
	27.0333	0.98025
	27.05	0.98025
	27.0667	0.98025
	27.0833	0.98025
	27.1	0.97882
	27.1167	0.97882
	27.1333	0.98025
	27.15	0.97882
	27.1667	0.97882
	27.1833	0.9793
	27.2	0.97882
	27.2167	0.97882
	27.2333	0.98025
	27.25	0.97882
	27.2667	0.98025
	27.2833	0.98025
	27.3	0.98025
	27.3167	0.98025
	27.3333	0.98025
	27.35	0.98025
	27.3667	0.98025
	27.3833	0.98025
	27.4	0.98025
	27.4167	0.98025
	27.4333	0.98025
	27.45	0.98025
	27.4667	0.98025
	27.4833	0.98025
	27.5	0.98025
	27.5167	0.98025
	27.5333	0.98169
	27.55	0.98025
	27.5667	0.98169
	27.5833	0.98169
	27.6	0.98169
	27.6167	0.98169
	27.6333	0.98169
	27.65	0.98169
	27.6667	0.98169
	27.6833	0.98025
	27.7	0.98025
	27.7167	0.98025
	27.7333	0.98025
	27.75	0.98025
	27.7667	0.98025
	27.7833	0.98025
	27.8	0.98025
	27.8167	0.98169
	27.8333	0.98169
	27.85	0.98169
	27.8667	0.98169
	27.8833	0.98169
	27.9	0.98312
	27.9167	0.98169
	27.9333	0.98169
	27.95	0.98216
	27.9667	0.98312
	27.9833	0.98169
	28	0.98169
	28.0167	0.98169
	28.0333	0.98169
	28.05	0.98169
	28.0667	0.98169
	28.0833	0.98169
	28.1	0.97739
	28.1167	0.97168
	28.1333	0.98599
	28.15	1.55196
	28.1667	1.76529
	28.1833	1.84101
	28.2	1.88633
	28.2167	1.91262
	28.2333	1.9303
	28.25	1.93697
	28.2667	1.94365
	28.2833	1.94812
	28.3	1.94812
	28.3167	1.95484
	28.3333	1.9526
	28.35	1.95708
	28.3667	1.9526
	28.3833	1.95484
	28.4	1.95484
	28.4167	1.95708
	28.4333	1.95932
	28.45	1.95932
	28.4667	1.96157
	28.4833	1.96157
	28.5	1.96382
	28.5167	1.96382
	28.5333	1.96607
	28.55	1.96832
	28.5667	1.96832
	28.5833	1.96832
	28.6	1.96832
	28.6167	1.97058
	28.6333	1.97283
	28.65	1.97058
	28.6667	1.97283
	28.6833	1.97283
	28.7	1.97509
	28.7167	1.97509
	28.7333	1.97509
	28.75	1.97735
	28.7667	1.97735
	28.7833	1.97735
	28.8	1.97735
	28.8167	1.97735
	28.8333	1.97735
	28.85	1.97962
	28.8667	1.97962
	28.8833	1.97962
	28.9	1.97962
	28.9167	1.97962
	28.9333	1.97962
	28.95	1.97962
	28.9667	1.97962
	28.9833	1.97962
	29	1.98188
	29.0167	1.97962
	29.0333	1.98188
	29.05	1.97962
	29.0667	1.98188
	29.0833	1.98188
	29.1	1.98188
	29.1167	1.98188
	29.1333	1.98188
	29.15	1.98188
	29.1667	1.98188
	29.1833	1.98188
	29.2	1.98415
	29.2167	1.98264
	29.2333	1.98188
	29.25	1.98188
	29.2667	1.98415
	29.2833	1.98264
	29.3	1.98188
	29.3167	1.98188
	29.3333	1.98415
	29.35	1.98264
	29.3667	1.98188
	29.3833	1.98415
	29.4	1.98188
	29.4167	1.98415
	29.4333	1.98188
	29.45	1.98264
	29.4667	1.98188
	29.4833	1.98415
	29.5	1.98188
	29.5167	1.98188
	29.5333	1.98415
	29.55	1.98188
	29.5667	1.98415
	29.5833	1.98415
	29.6	1.98415
	29.6167	1.98188
	29.6333	1.98188
	29.65	1.98264
	29.6667	1.98188
	29.6833	1.98415
	29.7	1.98188
	29.7167	1.98415
	29.7333	1.98188
	29.75	1.98188
	29.7667	1.98264
	29.7833	1.98188
	29.8	1.98188
	29.8167	1.98415
	29.8333	1.98188
	29.85	1.98188
	29.8667	1.98188
	29.8833	1.98188
	29.9	1.98188
	29.9167	1.98188
	29.9333	1.98188
	29.95	1.98188
	29.9667	1.98188
	29.9833	1.98415
	30	1.98264
	30.0167	1.98415
	30.0333	1.98188
	30.05	1.98188
	30.0667	1.98264
	30.0833	1.98188
	30.1	1.98415
	30.1167	1.98188
	30.1333	1.98264
	30.15	1.98188
	30.1667	1.98188
	30.1833	1.98415
	30.2	1.98264
	30.2167	1.98415
	30.2333	1.98188
	30.25	1.98188
	30.2667	1.98415
	30.2833	1.98188
	30.3	1.98264
	30.3167	1.98415
	30.3333	1.98188
	30.35	1.98188
	30.3667	1.98415
	30.3833	1.98188
	30.4	1.98415
	30.4167	1.98415
	30.4333	1.9834
	30.45	1.98415
	30.4667	1.98188
	30.4833	1.98415
	30.5	1.98188
	30.5167	1.98415
	30.5333	1.9834
	30.55	1.98415
	30.5667	1.98415
	30.5833	1.98188
	30.6	1.9834
	30.6167	1.98188
	30.6333	1.98415
	30.65	1.98415
	30.6667	1.98642
	30.6833	1.98415
	30.7	1.98415
	30.7167	1.97735
	30.7333	1.3746
	30.75	1.15378
	30.7667	1.00475
	30.7833	1.02076
	30.8	1.02809
	30.8167	1.03102
	30.8333	1.03102
	30.85	1.02956
	30.8667	1.02809
	30.8833	1.02516
	30.9	1.02369
	30.9167	1.02076
	30.9333	1.0193
	30.95	1.01784
	30.9667	1.01638
	30.9833	1.01493
	31	1.01347
	31.0167	1.01201
	31.0333	1.01201
	31.05	1.01056
	31.0667	1.0091
	31.0833	1.00765
	31.1	1.00765
	31.1167	1.0062
	31.1333	1.00475
	31.15	1.0033
	31.1667	1.0033
	31.1833	1.00185
	31.2	1.00185
	31.2167	1.00185
	31.2333	1.0004
	31.25	1.0004
	31.2667	1.0004
	31.2833	1.0004
	31.3	0.99896
	31.3167	0.99751
	31.3333	0.99896
	31.35	0.99848
	31.3667	0.99896
	31.3833	0.99896
	31.4	0.99751
	31.4167	0.99896
	31.4333	0.99896
	31.45	0.99896
	31.4667	0.99896
	31.4833	0.99896
	31.5	0.99896
	31.5167	0.99896
	31.5333	0.99896
	31.55	0.99896
	31.5667	0.99751
	31.5833	0.99896
	31.6	0.99751
	31.6167	0.99799
	31.6333	0.99751
	31.65	0.99896
	31.6667	0.99751
	31.6833	0.99751
	31.7	0.99751
	31.7167	0.99751
	31.7333	0.99751
	31.75	0.99751
	31.7667	0.99607
	31.7833	0.99751
	31.8	0.99607
	31.8167	0.99607
	31.8333	0.99607
	31.85	0.99463
	31.8667	0.99463
	31.8833	0.99463
	31.9	0.99318
	31.9167	0.99318
	31.9333	0.99366
	31.95	0.99318
	31.9667	0.99318
	31.9833	0.99463
	32	0.99463
	32.0167	0.99463
	32.0333	0.99463
	32.05	0.99463
	32.0667	0.99463
	32.0833	0.99463
	32.1	0.99463
	32.1167	0.99463
	32.1333	0.99463
	32.15	0.99463
	32.1667	0.99463
	32.1833	0.99318
	32.2	0.99463
	32.2167	0.99318
	32.2333	0.99318
	32.25	0.99318
	32.2667	0.99318
	32.2833	0.99318
	32.3	0.99318
	32.3167	0.99463
	32.3333	0.99463
	32.35	0.99463
	32.3667	0.99318
	32.3833	0.99414
	32.4	0.99318
	32.4167	0.99463
	32.4333	0.99463
	32.45	0.99463
	32.4667	0.99463
	32.4833	0.99463
	32.5	0.99463
	32.5167	0.99463
	32.5333	0.99463
	32.55	0.99463
	32.5667	0.99463
	32.5833	0.99463
	32.6	0.99318
	32.6167	0.99414
	32.6333	0.99318
	32.65	0.99463
	32.6667	0.99463
	32.6833	0.99463
	32.7	0.99463
	32.7167	0.99463
	32.7333	0.99463
	32.75	0.99463
	32.7667	0.99463
	32.7833	0.99463
	32.8	0.99463
	32.8167	0.99463
	32.8333	0.99463
	32.85	0.99463
	32.8667	0.99318
	32.8833	0.99318
	32.9	0.99318
	32.9167	0.99318
	32.9333	0.99318
	32.95	0.99318
	32.9667	0.99318
	32.9833	0.99318
	33	0.99318
	33.0167	0.99463
	33.0333	0.99463
	33.05	0.99463
	33.0667	0.99463
	33.0833	0.99463
	33.1	0.99463
	33.1167	0.99463
	33.1333	0.99318
	33.15	0.99463
	33.1667	0.99318
	33.1833	0.99318
	33.2	0.99318
	33.2167	0.99318
	33.2333	0.99318
	33.25	0.99318
	33.2667	0.99318
	33.2833	0.99318
	33.3	0.99318
	33.3167	0.99318
[truncated: 2,801 more rows]

## Sheet: Figure 2c
Figure 2c	Concentration (ppm)	Response value-Sn0.8Ge0.2O2
	0.05	1.09
	0.1	1.17
	0.2	1.26
	0.5	1.41
	1	1.7
	2	2
	5	2.41
	10	2.86
	20	4.17
	50	6.4
	100	8.8
	200	17.87
	500	37.13
	1000	63.93
	2000	103.73

## Sheet: Figure 2d
Figure 2d	Time (s)	resistance (MΩ)
	1	1.10626
	2	1.10626
	3	1.10626
	4	1.10776
	5	1.10928
	6	1.11079
	7	1.11079
	8	1.11079
	9	1.11079
	10	1.11231
	11	1.11231
	12	1.11383
	13	1.11383
	14	1.11383
	15	1.11535
	16	1.11535
	17	1.11687
	18	1.11687
	19	1.11687
	20	1.11687
	21	1.1184
	22	1.1184
	23	1.1184
	24	1.1184
	25	1.11993
	26	1.1184
	27	1.11993
	28	1.11993
	29	1.12147
	30	1.12147
	31	1.12147
	32	1.12147
	33	1.12147
	34	1.12301
	35	1.12147
	36	1.12301
	37	1.12301
	38	1.12301
	39	1.12301
	40	1.12301
	41	1.12301
	42	1.12455
	43	1.12455
	44	1.12301
	45	1.12301
	46	1.12352
	47	1.12301
	48	1.12301
	49	1.12455
	50	1.12455
	51	1.12455
	52	1.12455
	53	1.12609
	54	1.12609
	55	1.12609
	56	1.12609
	57	1.12609
	58	1.12609
	59	1.12609
	60	1.12609
	61	1.12609
	62	1.12609
	63	1.12919
	64	1.10928
	65	0.35464
	66	0.02279
	67	0.02105
	68	0.02032
	69	0.01983
	70	0.01951
	71	0.01928
	72	0.01908
	73	0.01891
	74	0.01878
	75	0.01864
	76	0.01854
	77	0.01842
	78	0.01832
	79	0.01822
	80	0.01813
	81	0.01805
	82	0.01798
	83	0.01793
	84	0.01789
	85	0.01784
	86	0.01782
	87	0.01777
	88	0.01772
	89	0.0177
	90	0.01767
	91	0.01765
	92	0.01763
	93	0.01763
	94	0.01758
	95	0.01758
	96	0.01755
	97	0.01753
	98	0.01751
	99	0.01751
	100	0.01748
	101	0.01748
	102	0.01746
	103	0.01746
	104	0.01744
	105	0.01746
	106	0.01741
	107	0.01741
	108	0.01739
	109	0.01739
	110	0.01737
	111	0.01737
	112	0.01737
	113	0.01734
	114	0.01734
	115	0.01734
	116	0.01732
	117	0.01732
	118	0.01732
	119	0.01732
	120	0.0173
	121	0.0173
	122	0.0173
	123	0.0173
	124	0.01727
	125	0.01727
	126	0.01727
	127	0.01727
	128	0.01727
	129	0.01725
	130	0.01727
	131	0.01725
	132	0.01725
	133	0.01725
	134	0.01725
	135	0.01723
	136	0.01723
	137	0.01723
	138	0.01723
	139	0.0172
	140	0.01723
	141	0.0172
	142	0.0172
	143	0.0172
	144	0.0172
	145	0.01718
	146	0.0172
	147	0.0172
	148	0.01718
	149	0.01718
	150	0.01718
	151	0.01718
	152	0.01718
	153	0.01718
	154	0.01718
	155	0.01716
	156	0.01716
	157	0.01716
	158	0.01718
	159	0.01716
	160	0.01716
	161	0.01716
	162	0.01716
	163	0.01716
	164	0.01713
	165	0.01713
	166	0.01716
	167	0.01713
	168	0.01713
	169	0.01713
	170	0.01713
	171	0.01713
	172	0.01713
	173	0.01713
	174	0.01713
	175	0.01713
	176	0.01713
	177	0.01713
	178	0.01713
	179	0.01711
	180	0.01711
	181	0.01711
	182	0.01711
	183	0.01711
	184	0.01711
	185	0.01711
	186	0.01711
	187	0.01711
	188	0.01709
	189	0.01711
	190	0.01709
	191	0.01709
	192	0.01711
	193	0.01709
	194	0.01709
	195	0.01709
	196	0.01709
	197	0.01709
	198	0.01709
	199	0.01709
	200	0.01709
	201	0.01709
	202	0.01709
	203	0.01709
	204	0.01709
	205	0.01706
	206	0.01709
	207	0.01706
	208	0.01706
	209	0.01706
	210	0.01706
	211	0.01706
	212	0.01706
	213	0.01706
	214	0.01706
	215	0.01706
	216	0.01706
	217	0.01704
	218	0.04087
	219	0.09893
	220	0.14048
	221	0.17043
	222	0.19906
	223	0.22509
	224	0.25969
	225	0.29849
	226	0.324
	227	0.34578
	228	0.36706
	229	0.38725
	230	0.40953
	231	0.42904
	232	0.45038
	233	0.47228
	234	0.4942
	235	0.51605
	236	0.53775
	237	0.55922
	238	0.58034
	239	0.59965
	240	0.61902
	241	0.63765
	242	0.65545
	243	0.67386
	244	0.69208
	245	0.70842
	246	0.7244
	247	0.73907
	248	0.75412
	249	0.76772
	250	0.78164
	251	0.79396
	252	0.80654
	253	0.81838
	254	0.83045
	255	0.84069
	256	0.85109
	257	0.86167
	258	0.87133
	259	0.88115
	260	0.88888
	261	0.89783
	262	0.90463
	263	0.91264
	264	0.91958
	265	0.9266
	266	0.93251
	267	0.93966
	268	0.94568
	269	0.95175
	270	0.95787
	271	0.96405
	272	0.96903
	273	0.97531
	274	0.9791
	275	0.98419
	276	0.98932
	277	0.99319
	278	0.99708
	279	0.99969
	280	1.00361
	281	1.00756
	282	1.01021
	283	1.01419
	284	1.01686
	285	1.02088
	286	1.02357
	287	1.02628
	288	1.02899
	289	1.03308
	290	1.03582
	291	1.03857
	292	1.04132
	293	1.04409
	294	1.04548
	295	1.04687
	296	1.04827
	297	1.04966
	298	1.05106
	299	1.05247
	300	1.05387
	301	1.05528
	302	1.05669
	303	1.0581
	304	1.06093
	305	1.06235
	306	1.06378
	307	1.0652
	308	1.06663
	309	1.06806
	310	1.07093
	311	1.07093
	312	1.07093
	313	1.07237
	314	1.07237
	315	1.07237
	316	1.07381
	317	1.07381
	318	1.07526
	319	1.07526
	320	1.07671
	321	1.07816
	322	1.07816
	323	1.07816
	324	1.07816
	325	1.07816
	326	1.07816
	327	1.07816
	328	1.07816
	329	1.07961
	330	1.07961
	331	1.08107
	332	1.08107
	333	1.08253
	334	1.08253
	335	1.08399
	336	1.08399
	337	1.08399
	338	1.08545
	339	1.08545
	340	1.08692
	341	1.08692
	342	1.08692
	343	1.08692
	344	1.08839
	345	1.08839
	346	1.08839
	347	1.08839
	348	1.08839
	349	1.08839
	350	1.08839
	351	1.08839
	352	1.08839
	353	1.08986
	354	1.09134
	355	1.09282
	356	1.09282
	357	1.0943
	358	1.0943
	359	1.09578
	360	1.0943
	361	1.0943
	362	1.0943
	363	1.0943
	364	1.0943
	365	1.0943
	366	1.0943
	367	1.09282
	368	1.09282
	369	1.09282
	370	1.09134
	371	1.09232
	372	1.09134
	373	1.09282
	374	1.09282
	375	1.09282
	376	1.0943
	377	1.0943
	378	1.0943
	379	1.09578
	380	1.09727
	381	1.09578
	382	1.09578
	383	1.09578
	384	1.10475

## Sheet: Figure 2e
Figure 2e	Gas type	Response value-Sn0.8Ge0.2O2	error bar-Sn0.8Ge0.2O2
	H2	37.6	1.92036
	Methanol	1.13	0.1425
	Carbon monoxide	2.52	0.1963
	Ethane	1.45	0.1236
	Propane	3.88	0.5268
	Butane	1.06	0.0658
	Carbon dioxide	1.11	0.1684

[truncated: 41 more sheets: Figure 2f, Figure 2g, Figure 3a, Figure 3e, Figure 3f, Figure 4a, Figure 4b, Figure 4c, Figure 4d, Figure 4e, Figure 5c, Figure 5d, Figure 5e, Supplementary Figure 1, Supplementary Figure 2, Supplementary Figure 3, Supplementary Figure 4, Supplementary Figure 5, Supplementary Figure 6, Supplementary Figure 7 …]
